# Supplementary material for: Metabolic, renal, and hematological changes in chronic hepatitis C patients achieving rapid virologic response after 12 weeks of direct-acting antiviral treatment: A prospective cohort study
Source: PLoS One. 2023 Sep 1;18(9):e0290235. doi: 10.1371/journal.pone.0290235 (PMC10473482; doi:10.1371/journal.pone.0290235)
Supplement: S2 File — (XLSX) [file pone.0290235.s002.xlsx]

## Sheet: Sheet1
code	cir	cormor	hbv	age	w	h	bmi	SBP	DBP	gen	Medication	Med2	2nd.re	AMT1	AMT2	HA_1	HA_2	AST_pre	AST_post	ALP_pre	ALP_post	apri	apri_f	plt	fib_4	fib_4_post	fib_4_f	CVL_pre	cvl10_pre	CVL_post1	Time_SVR_date	Time_end_week_1	reg_1	Time_end_week_2	reg_2	au_pre	au_post	biltp_pre	biltp_post	biltt_pre	biltt_post	chol_pre	chol_post	cre_pre	gfr_pre	cre_post	gfr_post	glu_pre	glu_post
1	0	1	0	35	56	163	0.171779			genotype 6	SOF.LDV		0					544.5	43.08	816.7	19.35	9.075	f4	150	6.66819	0.567219	f2.f4	300	1.87506	ULL		0	12	0	SVR	327.09	267.23	28.3	10.3	17.6	3.6	3.98	4.74	109.2	66.1826	106.02	68.1677	5.4	5.83
2	0	1	0	49	64	158	0.202532			genotype 6	SOF.LDV		0					78.9	21.43	52.7	51.68	0.714674	f2	276	1.28882	1.24634	f0.f1	300	1.87506	ULL		0	12	0	SVR	400.06	218.5	7.5	7.9	1.3	0.8	2.8	4.65	86.8	82.469	61.45	116.49	5.8	7.31
3	0	1	1	55	76	170	0.223529			genotype 01	SOF.VEL		0	84				33	57	35.6	23.05	0.55	f2	150	2.18774	3.77492	f2.f3	300	1.87506	ULL		12	12	0	SVR	336	791.54	24.7	9.7	0.8	3.2	4.5	7.1	82.4	96.3595	52.2	152.108	6.1	8.58
4	0	1	0	66	48	150	0.16			genotype 6	SOF.VEL		0					84.39	20.93	200.13	46.61	0.501128	f2	421	2.21778	1.33016	f2.f3	300	1.87506	ULL		0	12	0	SVR	327.09	421.77	7.5	240.5	3	2	4.61	3.44	60.24	61.6022	54.1	68.5936	5.26	5.83
5	0	1	0	36	60	165	0.181818	110	64	genotype 6	SOF.LDV		0	84				21	33.22	19	51.68	0.25	f0.f1	210	0.74724	1.85261	f0.f1	300	1.87506	ULL		12	12	0	SVR	400.06	492.58	7.5	3	0.7	1.7	5	4.65	91	84.2815	94.13	81.479	5.4	6.18
6	1	1	0	48	60	163	0.184049			genotype 2	SOF.VEL		0					82.42	20.93	32.88	58.22	1.98125	f3	104	2.64651	1.16189	f2.f3	300	1.87506	ULL		0	12	0	SVR	327.09	421.77	6.9	240.5	38	2	5.79	3.44	54.06	125.502	86.95	78.0295	6.04	25.21
7	0	1	0	50	55	160	0.171875	145	79	genotype 6	SOF.LDV		0	84		143	79	29.54	46.17	17.76	58.22	0.298988	f0.f1	247	0.853089	1.35897	f0.f1	300	1.87506	ULL		12	12	0	SVR	357.44	416.17	9.5	20.7	1.7	1.5	3.98	4.56	35.04	173.632	89.22	68.1918	4.92	5.11
8	0	1	0	66	60	154	0.194805	120	80	genotype 01	SOF.LDV		0	56		114	46	37.16	37.16	18.4	51.68	0.60719	f2	153	1.85038	1.80417	f2.f3	300	1.87506	ULL		8	12	0	SVR	510.61	224.78	7.5	3	3.2	2	3.52	23.58	75.19	61.6923	71.59	64.7946	8.9	4.65
9	0	1	0	25	58	158	0.183544	120	80	genotype 01	SOF.LDV		0	84		120	64	51.8	16.47	46.28	13.95	0.434564	f0.f1	298	0.570716	0.39173	f0.f1	201000	4.70114	ULL		12	12	0	SVR	248.91	421.77	6.9	12.3	2.3	1.8	4.94	7.1	52.81	131.953	56.57	123.182	5.88	25.21
10	0	1	0	34	66	170	0.194118	137	75	genotype 6	SOF.VEL		0	30		130	70	21.53	21.53	24.62	58.22	0.243552	f0.f1	221	0.763362	0.713853	f0.f1	300	1.87506	ULL		4.28571	12	0	SVR	357.44	416.17	23	20.7	1.4	1.3	3.98	4.56	35.04	245.4	100.29	85.7396	4.92	5.57
11	0	5	0	34	58	160	0.18125	120	70	genotype 6	SOF.VEL		0	30		120	70	31.09	31.09	45.27	45.27	0.501452	f2	155	1.47588	1.22309	f2.f3	301	1.87651			4.28571	12	0	SVR	357.42	533.27	8.1	20.7	1.5	1.5	3.98	6.46	35.04	215.655	91.68	82.423	4.92	6.36
12	1	4	0	49	63	164	0.192073			genotype 6	SOF.VEL		0					97.7	97.7	84.91	58.22	2.84012	f4	86	5.25021	2.53577	f2.f4	305	1.88224			0	12	0	SVR	357.44	416.17	23	20.7	12.6	1.3	3.98	2.16	35.04	201.098	84.61	83.2816	4.92	11.48
13	0		0	64	47	150	0.156667			genotype 6	SOF.LDV		0	56		131	78	84.98	20.93	106.78	58.22				7.25021	1.52498	f2.f3	405	2.0054			8	12	0	SVR	293.21	294.02	23	20.7	5.9	1.3	3.98	4.56	35.04	106.501	86.95	42.919	4.92	25.21
14	0	2	0	54	58	161	0.180124	110	70	genotype 2	SOF.VEL		0	112		110	70	61.8	22.57	113.7	12.26	0.563869	f2	274	2.10147	1.518	f2.f3	395000	4.99454	406	N	16	12	0	non SVR	336	361.34	7.7	10.2	1.3	0.6	4.9	6.51	50.3	103.602	61.1	85.289	4.8	5.55
15	0	1	0	60	53.5	150	0.178333	121	63	genotype 01	SOF.LDV		0	196		121	63	34.14	38.43	51.41	53.82	0.245965	f0.f1	347	1.23978	2.31026	f0.f1	420	2.02119	ULL	28	28	24	0	SVR	357.44	294.02	23	20.7	24.2	1.3	5.79	4.94	56.56	79.0574	52.44	85.2686	4.92	5.39
16	0	1	0	67	58	156	0.185897	120	80	genotype 01	SOF.LDV		0	140		120	80	96.97	36.62	51.91	30.42	2.9929	f4	81	2.54741	1.44287	f2.f4	430	2.03141	ULL	99	20	12	0	SVR	357.42	533.27	13.2	11.2	2	1	4.64	5.03	59.2	74.72	63.33	69.8473	5.81	6.02
17	0	4	0	43	44	158	0.139241			genotype 6	SOF.VEL		0	30				111.57	25.03	143.11	21.61	1.5159	f3	184	2.79567	1.28053	f2.f3	450	2.05115	ULL	59	4.28571	12	0	SVR	327.09	421.77	7.5	18	1.2	3.3	3.82	3.44	80.7	65.004	90.14	58.1964	4.75	6
18	0	1	0	51	50	160	0.15625	135	79	genotype 6	SOF.LDV		0	196		135	79	31.98	16.9	32.28	14.08	0.333125	f0.f1	240	1.20733	1.32696	f0.f1	502	2.09864	ULL	30	28	24	0	SVR	315.96	218.5	7.5	7.9	1.4	0.7	5.77	6.35	58.27	79.7853	61.1	76.0899	3.94	5.8
19	0	1	0	51	47	150	0.156667	90	50	genotype 6	SOF.VEL		0	84		90	50	33.11	29.17	24.27	17.49	0.374548	f0.f1	221	1.13688	1.25775	f0.f1	507	2.10295	ULL		12	12	0	SVR	279.73	273.5	26	19.2	3.1	2.8	3.68	5.93	51.54	84.7913	62.03	70.4521	6.3	4.82
20	0	5	0	57	50	170	0.147059	103	53	genotype 01	SOF.VEL		0	196		103	53	72.49	21.13	80.63	14.75	1.33254	f3	136	3.76343	1.92657	f2.f4	525	2.1181	ULL	38	28	24	0	SVR	315.96	218.5	5.2	5.6	1.4	0.9	4.12	3.06	444.33	11.4797	495.47	10.2948	6.06	6.73
21	0	3	0	37	67	177	0.189266	120	70	genotype 3	SOF.VEL		0	172		113	70	29.27	21	29.64	15.15	0.454503	f0.f1	161	1.25117	0.819108	f0.f1	570	2.15381	ULL	33	24.5714	24	0	SVR	486.48	432.94	7.5	11.6	1.4	2	4.42	4.55	78.3	108.328	88.41	95.94	7.31	5.14
22	0	2	0	59	65	180	0.180556	128	87	genotype 6	SOF.LDV		0	112		128	87	36.52	36.52	57.73	126.89	0.411261	f0.f1	222	2.0193	2.13501	f2.f3	705	2.24613			16	12	0	SVR	336	943.38	7.7	9.7	0.8	3.2	4.5	3.19	66.52	97.2826	80.62	80.2684	3.94	5.08
23	1	4	0	47	48	145	0.165517			genotype 01	SOF.VEL		0					101.85	101.85	114.41	58.22	2.92672	f4	87	5.77844	3.22672	f2.f4	1020	2.40654			0	12	0	SVR	357.44	416.17	9.5	20.7	5.1	1.5	3.98	4.97	92.5	59.316	95.63	57.3745	4.92	7.36
24	1	1	0	55	53	168	0.157738			genotype 01	SOF.LDV		0	196				39.8	26.75	38.7	21.52	0.777344	f2	128	2.67306	1.00517	f2.f3	1050	2.41913	ULL		28	24	0	SVR	327.09	421.77	7.5	240.5	1.9	2	2.9	4.12	76.5	72.3806	80.13	69.1017	4.7	5.66
25	1	3	0	67	57	162	0.175926			genotype 01	SOF.VEL		0					95.61	20.93	71.17	58.22	2.36658	f4	101	5.59631	0.756841	f2.f4	1050	2.41913			0	12	0	SVR	327.09	421.77	7.5	240.5	3.8	2	6.11	3.44	182.7	27.9929	86.95	58.8189	5.31	5.83
26	0	4	0	64	48	155	0.154839			genotype 6	SOF.VEL		0					100.98	100.98	162.87	162.87	1.32173	f3	191	4.27629	4.17616	f2.f4	1050	2.41913	ULL			12	0	SVR	357.42	533.27	8.1	20.7	1.5	8.6	3.98	3.22	35.04	108.767	59.06	64.5311	4.92	18.8
27	0	2	0	33	49	154	0.159091	90	60	genotype 01	SOF.LDV		0	28				66.05	19.2	135.5	11.13	0.699682	f2	236	1.62769	0.516424	f2.f3	1200	2.47712	ULL	30	4	12	0	SVR	327.09	421.77	7.5	240.5	2.4	2	5.05	3.44	68.31	80.1869	69.25	79.0985	5.71	5.61
28	0	1	0	32	56	160	0.175			genotype 6	SOF.VEL		0	30				15.27	15.27	66.19	15.17	0.180071	f0.f1	212	1.22803	0.330809	f0.f1	1200	2.47712	ULL	30	4.28571	12	0	SVR	327.09	421.77	6.9	240.5	1.6	2	5.02	3.44	74.69	99.5264	78.4	94.8167	4.82	6.4
29	0	1	0	50	54	170	0.158824	116	62	genotype 2	SOF.VEL		0	112		116	62	60.25	60.25	87.75	21.74	0.891272	f2	169	2.77145	1.5841	f2.f3	1200	2.47712			16	12	0	SVR	256.29	273.5	7.7	7.4	1.4	1.3	5.88	4.24	86.56	69.0094	78.67	75.9305	5	8.62
30	0	2	0	38	60	163	0.184049	141	88	genotype 6	SOF.VEL		0	202		141	88	93.01	59.25	76.38	66.21	0.911863	f2	255	1.30237	1.14706	f0.f1	1200	2.47712	302	N	28.8571	24	0	non SVR	510.61	384.98	7.5	3	1.3	2.3	4.4	5.15	63.95	117.625	62.58	120.2	5.4	5.75
31	0	2	0	67	51	152	0.167763	161	96	genotype 6	SOF.LDV		0	112		161	96	49.21	49.21	71.2	58.22	0.532576	f2	231	2.44739	2.76473	f2.f3	1210	2.48073			16	12	0	SVR	248.91	421.77	6.9	6.5	0.8	1.8	5.93	6.14	427.55	9.09733	55.96	69.5062	8.29	4.68
32	0	1	0	38	66	170	0.194118	110	70	genotype 6	SOF.LDV		0	112		110	70	35.93	21.99	39.17	17.46	0.324278	f0.f1	277	0.85858	0.685366	f0.f1	1320	2.51851	875	129	16	12	0	non SVR	279.73	273.5	7.7	10.2	1.9	1	5.9	4.59	82.67	100.089	82.69	100.065	6.3	9.44
33	0	2	0	35	50	155	0.16129	130	80	genotype 6	SOF.LDV		0	112		130	80	63.92	63.92	55.05	58.22	0.72968	f2	219	1.18578	1.27193	f0.f1	1420	2.55023			16	12	0	SVR	357.44	294.02	23	20.7	24.2	1.3	3.98	4.55	35.04	184.155	66.74	96.6857	4.92	6.12
34	0	1	0	51	54	165	0.163636	130	70	genotype 01	SOF.LDV	SOF.VEL	1	140	56	120	70	49.27	32.95	61.45	44.26	0.547444	f2	225	1.77684	1.37442	f2.f3	1440	2.5563	ULL	29	20	12	8	non SVR	393	355.53	10.7	18.2	2.2	2.9	3.58	4.81	72.58	81.3872	75.45	78.2913	5.1	7.27
35	0	3	0	33	61	161	0.189441	121	69	genotype 6	SOF.LDV		0	112		121	69	39.29	39.29	54.36	54.36	0.448516	f0.f1	219	1.11099	0.708389	f0.f1	1760	2.64345			16	12	0	SVR	357.42	533.27	8.1	20.7	1.5	1.3	3.98	2.71	35.04	228.949	72.72	110.319	4.92	5.72
36	0	1	0	47	54	154	0.175325	110	70	genotype 01	SOF.VEL		0	28		110	70	36.78	20.86	35.4	12.54	0.406858	f0.f1	226	1.23735	1.40302	f0.f1	1900	2.67669	ULL	120	4	12	0	SVR	739.08	218.5	7.7	7.4	1.2	0.4	5.54	6.92	72.51	72.358	79.64	65.88	6.92	5.29
37	0	3	0	31	50	163	0.153374	104	59	genotype 6	SOF.LDV		0	112		120	80	49.52	29.93	76.86	19.07	0.407237	f0.f1	304	0.894002	0.557881	f0.f1	2010	2.70114	ULL	32	16	12	0	SVR	256.29	224.78	9.3	11.6	1.3	1.3	5.88	23.58	64.95	87.6648	67.9	83.8561	7.31	5.69
38	0	1	0	46	57	163	0.174847	109	62	genotype 6	SOF.VEL		0	196		109	62	52.21	29.72	55.24	13.02	0.409169	f0.f1	319	1.07175	1.26017	f0.f1	2010	2.70114	ULL	31	28	24	0	SVR	357.42	533.27	6.5	6.5	0.6	1.4	3.98	4.56	82	80.3115	72.47	90.8727	4.74	5.39
39	0	2	1	53	60	170	0.176471	120	80	genotype 2	SOF.LDV		0	112		120	80	101.69	101.69	70.66	126.89	1.35226	f3	188	2.36976	2.63281	f2.f3	2020	2.70329			16	12	0	SVR	336	361.34	7.7	10.2	3.7	1	5.9	4.62	62.87	102.051	84.53	75.9012	6.3	6.11
40	0	2	1	36	70	165	0.212121	122	64	genotype 01	SOF.LDV		0	140		122	64	36.52	36.95	45.7	25.72	0.303322	f0.f1	301	0.808526	0.727015	f0.f1	2030	2.70544	ULL	90	20	12	0	SVR	327.09	267.23	6.3	7.3	1.7	1.5	3.98	4.8	93.82	95.3729	80.94	110.55	8.56	4.61
41	0	2	0	71	51	150	0.17			genotype 01	SOF.LDV		0					50.8	43.08	59.8	13.81	0.638191	f2	199	2.75903	2.19817	f2.f3	2050	2.70969				12		SVR	327.09	267.23	7.5	55	1.3	3.2	3.98	6.27	74.9	49.0846	79.39	46.3086	6	5.83
42	0	2	0	58	61	165	0.184848			genotype 01	SOF.LDV	SOF.LDV	1	84	56	110	60	32.01	21.04	26.59	18.43	0.313824	f0.f1	255	1.17286	0.898792	f0.f1	2050	2.70969	ULL	31	12	12	8	non SVR	327.09	421.77	7.5	240.5	1.7	2	5.05	5.26	95.9	64.1083	77.95	78.8709	5.31	9.04
43	0	6	0	65	40	163	0.122699	106	67	genotype 2	SOF.VEL		0	86		115	65	212.31	27.18	261.1	26.44	3.93167	f4	135	7.78006	2.51018	f2.f4	2050	2.70969	ULL	60	12.2857	12	0	SVR	327.7	335.48	11.9	8.5	3.9	1.3	4.34	5.32	69.04	53.4084	81.77	45.0937	4.92	10.99
44	0	3	0	36	65	155	0.209677	110	70	genotype 6	SOF.VEL		0					23.15	23.15	22.41	58.22	0.342456	f0.f1	169	1.00841	0.824819	f0.f1	2050	2.70969				12	0	SVR	248.91	416.17	6.9	20.7	7.9	1.8	3.98	3.94	35.04	201.554	60.65	116.446	4.92	4.34
45	1	4	1	49	59	165	0.178788	103	60	genotype 3	SOF.LDV		0	112		103	60	71.08	71.08	49.18	49.18	3.554		50	6.87259	8.26228	f2.f4	2070	2.71391			16	12	0	SVR	357.42	533.27	8.1	20.7	1.5	2.5	3.98	2.22	35.04	188.33	94.68	69.6986	4.92	6.05
46	0	1	0	68	38	148	0.128378	130	70	genotype 01	SOF.LDV		0	112		130	70	118.78	118.78	112.4	58.22	1.86761	f3	159	4.53414	3.41524	f2.f4	2090	2.71809			16	12	0	SVR	357.44	416.17	23	20.7	4.3	1.3	3.98	4.56	35.04	81.5755	69.15	41.3363	4.92	5.11
47	0	4	0	40	70	160	0.21875			genotype 01	SOF.VEL		0	90				81.73	20.93	91.25	58.22	1.57173	f3	130	2.93923	1.05171	f2.f3	2150	2.73038			12.8571	12	0	SVR	248.91	421.77	6.9	19.1	0.8	1.8	4.44	7.1	88.19	97.5591	86.95	98.9504	5.27	25.21
48	1	3	0	23	60	159	0.188679			genotype 01	SOF.LDV		0	140				19.76	19.76	32.85	12.28	0.38	f0.f1	130	1.01403	0.270476	f0.f1	2200	2.74036	ULL	29	20	12	0	SVR	248.91	421.77	7	7.7	2.2	1.5	3.83	7.1	80.55	107.118	83.59	103.222	5.56	5.07
49	0	2	0	54	67	175	0.191429	131	58	genotype 01	SOF.LDV		0	168		131	58	68.82	183.65	73.21	39.84	0.682738	f2	252	1.83349	4.94456	f2.f3	2250	2.75012	ULL	41	24	24	0	SVR	225.95	914.24	16.5	16.4	4.5	6.8	2.77	6.78	61.55	115.063	62.08	114.08	7.2	9.52
50	0	4	0	79	56.7	162	0.175			genotype 01	SOF.VEL		0					71.39	28.7	100.07	51.68	1.08826	f3	164	4.81876	2.32539	f2.f4	2500	2.79588			0	12	0	SVR	739.08	218.5	7.5	7.9	1.3	4.2	5.53	6.27	79.9	53.2053	108.71	39.105	5.7	13.67
51	0	1	0	34	41	157	0.130573			genotype 6	SOF.LDV		0	112				199.94	20.93	185.51	58.22	7.57348	f4	66	7.01647	1.00353	f2.f4	2500	2.79588			16	12	0	SVR	327.09	421.77	7.5	240.5	1.3	2	4.54	3.44	52.2	86.9816	86.95	52.2189	5	5.83
52	1	2	0	49	73	172	0.212209	110	72	genotype 6	SOF.LDV	SOF.VEL	1	140	112	116	62	130.18	30.46	260.62	31.05	1.63543	f3	199	3.97509	3.07311	f2.f4	2500	2.79588	ULL	30	20	12	16	non SVR	327.09	267.23	11.1	22.9	2	4.3	4	6.79	75.32	108.403	87.74	93.0584	5.03	5.45
53	0	4	0	61	55	150	0.183333			genotype 2	SOF.VEL		0					37.93	37.93	58.96	58.22	0.256978	f0.f1	369	1.26935	1.02366	f0.f1	2500	2.79588			0	12	0	SVR	248.91	416.17	6.9	20.7	7.9	1.8	3.98	7.91	133.15	40.1086	152.77	34.9575	4.92	25.95
54	0	2	0	42	69	174	0.198276	123	90	genotype 01	SOF.LDV		0	112		123	90	29.44	29.44	10.35	10.35	0.293227	f0.f1	251	0.538326	1.21864	f0.f1	2710	2.83091			16	12	0	SVR	357.42	533.27	8.1	20.7	1.5	2.9	3.98	4.15	35.04	237.192	89.73	92.6246	4.92	5.06
55	1	6	1	65	53	156	0.169872	152	94	genotype 3	SOF.LDV		0	112		120	70	122.93	122.93	69.33	13.81	1.79722	f3	171	3.16503	3.09305	f2.f3	2880	2.85733			16	12	0	SVR	327.09	267.23	7.5	55	3.6	3.1	3.98	4.69	89.5	54.5888	81.54	59.9177	3.94	7.87
56	0	2	1	62	63	165	0.190909	110	70	genotype 6	SOF.LDV		0	165		110	70	38.45	28.58	32.49	13.88	0.344534	f0.f1	279	1.26667	1.18801	f0.f1	3010	2.87651	ULL	37	23.5714	24	0	SVR	357.44	294.02	23	20.7	1.8	1.8	4.1	4.14	71.13	72.1756	78.51	65.391	4.92	6.2
57	0	2	0	46	63	170	0.185294	128	75	genotype 6	SOF.LDV		0	112		128	75	46.1	31.15	51.68	27.21	0.556763	f2	207	1.59753	1.6046	f2.f3	3150	2.89625	ULL	80	16	12	0	SVR	268.58	163.53	24.7	9.7	1.5	2	4.41	4.92	78.58	92.6287	72.12	100.926	5.76	5.82
58	1	4	0	44	48	173	0.138728			genotype 01	SOF.VEL		0					121.83	121.83	63.85	63.85	3.80719	f4	80	4.39484	4.62531	f2.f4	3200	2.90309			0	12	0	SVR	357.42	533.27	29.7	26.3	5.3	5.8	7.51	6.74	35.04	161.636	92.03	61.5421	4.92	6.05
59	0	2	0	59	52	157	0.165605	127	66	genotype 6	SOF.VEL	SOF.LDV	1	56	280	131	82	2705.77	27.85	2781.58	20.88	39.3281	f4	172	2.09128	1.2657	f2.f4	3500	2.94201	ULL	41	8	12	40	non SVR	248.91	421.77	82.8	85.2	50.1	52.4	3.96	6.12	56.08	78.4672	65.21	67.4811	5.13	3.95
60	0	1	0	45	76	172	0.22093	131	82	genotype 6	SOF.LDV	SOF.VEL	1	84	56	131	82	157.96	89.83	257.93	144.12	1.9745	f3	200	3.61354	2.13252	f2.f4	4030	3.00325	ULL	28	12	12	8	non SVR	406.78	297.68	15.6	14.6	3.5	2.2	4.69	5.74	82.52	107.539	79.89	111.079	4.92	7.02
61	0	2	0	49	63	165	0.190909	130	80	genotype 6	SOF.LDV		0	140		130	80	71.81	71.81	142.57	58.22	1.00293	f3	179	3.26856	1.74466	f2.f4	4090	3.00966	ULL	87	20	12	0	SVR	469.88	489.4	14.3	20.7	2	1.8	4.52	4.71	88.52	79.603	89.59	78.6523	4.92	4.91
62	0	1	0	49	81	170	0.238235	140	80	genotype 6	SOF.VEL		0	114		140	80	32.18	23.83	39.12	22.47	0.536333	f2	150	2.04317	0.964509	f2.f3	5050	3.10123	ULL	30	16.2857	12	0	SVR	327.09	421.77	7.5	240.5	2.7	2	5.05	3.44	91.13	99.4155	80.56	112.459	8.56	7.47
63	0	2	0	36	90	183	0.245902			genotype 01	SOF.LDV		0	112				46.7	20.93	34.46	58.22	0.652235	f2	179	1.18061	0.435708	f0.f1	7050	3.24613			16	12	0	SVR	327.09	421.77	6.9	240.5	5.9	2	3.37	3.44	86.93	132.341	86.95	132.311	4.8	25.21
64	0	1	0	34	63	169	0.186391	119	63	genotype 6	SOF.LDV		0	224		140	82	100.3	70.83	128.77	95.96	1.09978	f3	228	1.6922	1.25503	f2.f3	10100	3.40226	ULL		32	24	0	SVR	256.29	278.63	44.1	7.4	2.1	1.3	5.88	4.5	73.61	111.506	74.13	110.724	7.31	5.44
65	0	2	0	44	49	163	0.150307	100	67	genotype 6	SOF.LDV		0	196		100	67	130.91	21.63	193.97	11.98	1.35238	f3	242	2.53224	3.35468	f2.f3	10200	3.40654	ULL	27	28	24	0	SVR	357.44	416.17	6.2	20.7	2.8	1.1	4.61	5.93	69.71	70.4986	71.14	69.0814	4.92	5.16
66	0	1	0	50	53	163	0.162577	125	70	genotype 6	SOF.VEL		0	196		112	58	64.64	31.02	93.81	30.6	0.918182	f2	176	2.75158	1.58226	f2.f3	10200	3.40654	ULL	28	28	24	0	SVR	357.42	533.27	8.1	20.7	1.5	1.6	3.98	3.87	85.59	68.499	86.55	67.7392	4.92	5.18
67	1	1	0	88	74	164	0.22561			genotype 01	SOF.LDV		0					37.6	33.22	32	51.68	1.42424	f3	66	7.54247	1.81144	f2.f4	10500	3.41913				12		SVR	400.06	492.58	7.5	3	5.4	1.7	3.52	4.65	88.1	53.6844	61.45	76.9666	9.2	6.18
68	0	1	0	63	45	155	0.145161			genotype 01	SOF.LDV		0	56				29.7	20.93	26.41	46.61	0.303061	f0.f1	245	1.32147	0.711656	f0.f1	10500	3.41913			8	12	0	SVR	327.09	421.77	7.5	240.5	1.3	3.1	3.98	3.44	91.21	46.6928	54.1	78.7218	5.6	5.83
69	0	3	0	55	52	157	0.165605	110	70	genotype 01	SOF.LDV		0	56				71.12	47.25	91.45	27.01	0.660967	f2	269	1.95525	1.38994	f2.f3	11200	3.44716	ULL	34	8	12	0	SVR	510.61	384.98	7.5	3	2.7	1.7	4.39	4.65	92.22	58.9096	95.53	56.8685	5.29	4.36
70	0	2	0	59	70	170	0.205882	130	70	genotype 01	SOF.LDV	SOF.LDV	1	140	112	136	81	86.3	25.08	124.02	24.98	1.50874	f3	143	4.59475	1.14524	f2.f4	11300	3.45102	ULL		20	12	16	non SVR	248.91	421.77	17.1	14.4	3.7	2.9	3.98	4.77	74.6	93.4186	67.32	103.521	19.84	7.51
71	0	1	0	47	56	162	0.17284	120	60	genotype 01	SOF.LDV		0	196		120	70	135.9	27.33	156.23	24.67	1.53733	f3	221	2.6582	0.658732	f2.f3	11500	3.45864	ULL	32	28	24	0	SVR	279.73	273.5	7.7	7.4	1.7	1.3	5.88	4.65	90.79	70.5053	101.33	63.1716	5	6.22
72	0	1	0	41	60	163	0.184049	110	70	genotype 01	SOF.LDV		0	196		110	70	74.67	31.87	72.18	34.22	0.592619	f2	315	1.10581	1.27878	f0.f1	11700	3.46613	ULL	38	28	24	0	SVR	477.73	419.5	13.6	10.6	3.1	1.4	4.43	5.55	80.04	91.2155	87.78	83.1725	4.92	4.62
73	1	4	0	42	46	164	0.140244	100	56	genotype 01	SOF.VEL		0	56				74.13	30.82	77.98	27.1	2.5387	f4	73	5.08064	1.51407	f2.f4	11800	3.46982	ULL		8	12	0	SVR	327.09	421.77	23.3	15.6	9	4.5	4.7	7.1	74	74.8758	87.33	63.4468	10.19	5.54
74	0	3	0	66	61	156	0.195513			genotype 01	SOF.LDV		0	112				27.98	27.91	21.94	17.85	0.258118	f0.f1	271	1.14076	2.22088	f0.f1	12000	3.47712	ULL		16	12	0	SVR	256.29	224.78	44.1	11.6	2.3	1.3	5.66	23.58	65.95	84.1271	67.82	81.8074	5.46	6.79
75	0	1	0	57	57	155	0.183871			genotype 01	SOF.LDV		0	84				36.91	20.93	37.68	58.22	0.394338	f0.f1	234	1.49525	0.931325	f2.f3	12000	3.47712			12	12	0	SVR	248.91	421.77	6.9	6.5	0.8	1.8	4.87	7.1	59.05	83.703	86.95	56.8449	5.04	25.21
76	0	1	0	44	75	175	0.214286	110	70	genotype 6	SOF.LDV		0	196		120	80	222.29	64.79	278.27	67.87	2.86456	f4	194	3.78342	1.95672	f2.f4	12000	3.47712	ULL	36	28	24	0	SVR	327.09	267.23	15.3	7.3	2.8	1.4	3.98	4.31	89.18	99.2325	89.47	98.9109	8.56	6.88
77	0	1	0	46	53	165	0.160606	132	75	genotype 2	SOF.VEL		0	140		117	65	31.29	34.15	34.82	38.6	0.328676	f0.f1	238	1.1405	1.29862	f0.f1	12300	3.48785	ULL	33	20	12	0	SVR	357.44	294.02	23	20.7	2	1.3	3.98	4.56	95	64.4569	116.29	52.6563	4.92	5.29
78	0	1	0	61	53	160	0.165625			genotype 6	SOF.VEL		0	60		140	80	826.51	826.51	980.18	58.22	8.68183	f4	238	4.02427	7.62476	f2.f4	12500	3.49485			8.57143	12	0	SVR	523.03	294.02	60	104.9	39.3	61.8	3.98	4.56	35.04	124.838	86.95	50.3085	4.92	25.21
79	0	1	0	56	62	165	0.187879	130	80	genotype 6	SOF.VEL		0	112		130	80	77.4	77.4	118.49	118.49	1.21698	f3	159	3.83382	2.46336	f2.f4	12900	3.50853	ULL		16	12	0	SVR	357.42	533.27	8.1	20.7	1.5	1.3	3.98	5.04	35.04	182.682	81.85	78.2062	4.92	5.42
80	0	2	1	49	52	157	0.165605			genotype 01	SOF.LDV		0	56				160.2	60.17	208.18	71.04	2.34211	f4	171	4.13447	1.90045	f2.f4	14000	3.54407	ULL		8	12	0	SVR	248.91	421.77	8.5	3.6	1.6	0.5	3.83	7.1	82.62	70.3961	86.95	66.8905	5.68	25.21
81	0	3	0	67	52	150	0.173333			genotype 6	SOF.VEL		0	60				92.2	92.2	115.13	58.22	1.38024	f3	167	4.3048	4.69591	f2.f4	14000	3.54407			8.57143	12	0	SVR	357.44	416.17	14.3	20.7	3.8	1.8	3.98	2.04	35.04	133.153	82.19	56.767	4.92	21.54
82	1	3	0	60	72	157	0.229299			genotype 01	SOF.LDV		0	84				87.13	31.73	81.21	17.58	2.03575	f4	107	5.05327	0.894117	f2.f4	16200	3.60746	ULL	34	12	12	0	SVR	327.09	421.77	7.9	9	3.5	1.7	4.25	4.63	74	81.3203	75.85	79.3368	5.44	5.41
83	0	1	0	55	49	160	0.153125	110	71	genotype 01	SOF.LDV	SOF.LDV	1	224	112	106	65	133.8	27.88	146.3	19.75	1.71538	f3	195	3.41154	0.981109	f2.f4	18000	3.65321	ULL	33	32	24	16	non SVR	327.09	421.77	16.2	11	4.2	2.8	2.9	4.11	79.8	64.1507	88.9	57.5841	4.5	5.44
84	0	1	0	56	62	160	0.19375	152	88	genotype 01	SOF.LDV		0	196		130	80	47.23	24.22	37.3	10.83	0.608634	f2	194	1.76295	1.52264	f2.f3	18100	3.65562	ULL	34	28	24	0	SVR	279.73	273.5	11.4	12.2	1.2	1	4.68	6.19	63.44	85.7661	57.65	94.3799	5.7	4.92
85	0	1	0	41	65	172	0.188953	146	87	genotype 01	SOF.LDV		0	140		146	87	59.1	25.97	63.44	15.54	0.579412	f2	255	1.28063	1.16077	f0.f1	18500	3.66511	ULL	31	20	12	0	SVR	248.91	416.17	12.5	7.1	3	1.7	3.78	6.29	41.04	192.722	82.5	95.8702	4.92	7.79
86	0	1	0	42	53	169	0.156805	132	79	genotype 01	SOF.LDV		0	112				64.63	29.05	70.49	23.53	1.10668	f3	146	2.41524	1.68934	f2.f3	18800	3.6721	ULL	N	16	12	0	SVR	367.47	359.14	6.9	6.9	5.9	0.9	3.81	4.84	80.87	78.9412	77.86	81.993	5.24	5.48
87	1	3	0	49	65	169	0.192308	120	80	genotype 01	SOF.LDV		0	224		120	80	156.55	33.02	159.25	30.98	4.55087	f4	86	7.19014	0.893869	f2.f4	19000	3.67669	ULL	120	32	24	0	SVR	357.44	416.17	6.9	20.7	0.9	1.5	3.64	4.17	83.51	87.0573	80.63	90.1669	4.92	13.08
88	0	1	0	49	68	173	0.196532	106	59	genotype 6	SOF.VEL		0	56				36.2	22.13	46.4	14.6	0.324373	f0.f1	279	1.19633	1.97016	f0.f1	19800	3.69461	ULL	35	8	12	0	SVR	327.09	267.23	10.2	21.6	2.4	2.2	4.6	4.42	87.6	86.8231	86.5	87.9272	5.7	5.23
89	1	2	0	51	70	170	0.205882			genotype 6	SOF.LDV		0	56				89.8	20.93	45.2	13.81	2.7378	f4	82	4.18144	1.13263	f2.f4	20100	3.70114				12		SVR	327.09	267.23	7.5	240.5	1.3	3.1	2.5	3.44	98.5	77.7393	68.9	111.137	8.3	5.83
90	0	2	0	49	52	154	0.168831			genotype 6	SOF.VEL		0					30.64	17.86	38.32	126.89	0.528276	f2	145	2.0919	1.336	f2.f3	20100	3.70114				12	0	SVR	336	361.34	7.7	10.2	0.9	1	4.1	4.24	80.94	71.8573	73.29	79.3577	6.35	5.88
91	0	2	1	73	54	153	0.176471	143	80	genotype 6	SOF.LDV		0	280		145	79	42.01	23.02	52.62	25.27	0.772243	f2	136	3.89367	1.57062	f2.f4	20100	3.70114	ULL	50	40	24	0	SVR	248.91	421.77	6.9	11	2.6	1.9	4.22	5.2	68.36	55.2936	67.71	55.8244	5.86	6.27
92	0	2	0	56	47	153	0.153595			genotype 01	SOF.VEL	SOF.LDV	1	112	112	120	80	42.68	40.63	29.02	19.77	0.237639	f0.f1	449	0.971878	1.33192	f0.f1	20100	3.70114	ULL		16	12	16	non SVR	327.09	421.77	7.5	240.5	1.3	2	5.05	4.37	69.9	69.4207	75.37	64.3825	5.41	4.62
93	0	2	0	42	60	168	0.178571	110	65	genotype 6	SOF.LDV		0	224		110	65	56.41	30.91	92.68	41.78	0.668365	f2	211	1.91628	1.65607	f2.f3	20200	3.70329	ULL	54	32	24	0	SVR	336	781.95	7.7	9.7	1.9	3.2	4.5	5.89	99.66	72.5179	96.83	74.6374	3.94	5.82
94	0	1	0	37	76	159	0.238994	132	85	genotype 01	SOF.LDV		0	56				47.33	59.69	28.67	13.81	0.600635	f2	197	1.00566	1.38096	f0.f1	20300	3.70544			8	12	0	SVR	376.5	800.46	15.2	27.1	3.7	2.6	4.9	4.96	87.97	109.372	82.43	116.722	5.4	5.51
95	0	2	0	58	46	150	0.153333			genotype 01	SOF.LDV		0	56				33.12	20.93	27.45	58.22	0.36	f0.f1	230	1.32121	1.10102	f0.f1	20400	3.70757			8	12	0	SVR	248.91	863.76	6.9	6.5	0.8	1.8	5.16	7.1	83.61	55.4501	86.95	53.3201	5.4	25.21
96	1	1	0	70	61	160	0.190625			genotype 6	SOF.LDV		0	112				38.1	31.9	32.5	19.4	0.490979	f0.f1	194	2.05702	1.48075	f2.f3	20500	3.70969	ULL	168	24	24		SVR	327.09	267.23	13.5	10.3	1.9	3.6	4.1	4	73.8	71.1149	86	61.0265	5.7	6.9
97	0	1	0	44	52	150	0.173333			genotype 6	SOF.LDV		0	114				30.64	32.67	179.94	47.34	0.461446	f0.f1	166	3.55556	0.636693	f2.f4	20500	3.70969	ULL		16.2857	12	0	SVR	327.09	421.77	6.9	240.5	5.6	2	3.69	3.44	96.28	63.7276	88.07	69.6684	4.69	6.09
98	1	2	0	52	70	170	0.205882	130	80	genotype 01	SOF.LDV		0	56				43.81	28.7	61.84	51.68	0.995682	f2	110	3.71745	1.28376	f2.f4	20500	3.70969			8	12	0	SVR	739.08	267.23	7.5	7.9	6.9	2.9	3.42	6.27	89.52	84.5765	79.39	95.3683	6.99	5.83
99	0	1	0	48	58	156	0.185897	100	70	genotype 6	SOF.VEL		0	28		117	65	17.69	40.5	18.1	59.1	0.204745	f0.f1	216	0.945424	1.16592	f0.f1	20500	3.70969	ULL		3	12	0	SVR	327.09	267.23	7.5	55	1.9	3.1	3.1	3.02	84.6	77.5237	93.48	70.1595	5	5.27
100	0	3	0	62	45	154	0.146104			genotype 6	SOF.LDV		0	112		135	79	120.21	120.21	328.89	58.22	1.89009	f3	159	7.07164	3.59667	f2.f4	20500	3.70969			16	12	0	SVR	338.73	294.02	23	20.7	2.1	1.3	3.98	4.56	97.48	44.2569	78.03	55.2885	4.92	25.21
101	0	2	0	59	43	160	0.134375	115	65	genotype 6	SOF.VEL	SOF.LDV	1	56	84	115	65	56.06	25.89	67.55	18.69	0.791808	f2	177	2.73963	1.23541	f2.f3	20700	3.71391	ULL		8	12	12	non SVR	256.29	273.5	7.2	7.4	59.8	1.3	5.88	2.81	64.24	56.6443	68.82	52.8746	5	5.84
102	0	2	0	69	56	157	0.178344	130	80	genotype 6	SOF.LDV		0	196		130	68	34.31	20.78	38.19	13.37	0.529475	f2	162	2.63214	1.62973	f2.f3	21000	3.72016	ULL	31	28	24	0	SVR	327.09	267.23	7.5	55	1.3	3.1	4.73	5.99	62.02	66.9765	66.09	62.8519	6.3	7.37
103	1	1	0	74	70	162	0.216049	120	80	genotype 6	SOF.VEL		0	196		120	80	143.71	41.43	144.61	21.27	2.78508	f4	129	6.89829	1.88265	f2.f4	21500	3.73038	ULL		28	24	0	SVR	357.42	533.27	8.1	20.7	1.5	7.1	3.98	3.39	80.52	70.5224	86.58	65.5863	4.92	7.54
104	0	5	0	51	61	168	0.181548	162	85	genotype 6	SOF.VEL	SOF.LDV	1	100	112	117	81	26.6	26.6	272.14	19.48	0.228522	f0.f1	291	2.89117	0.827149	f2.f3	23300	3.7653	ULL	N	14.2857	12	16	non SVR	510.61	224.78	7.5	11.6	2.1	1.3	2.63	4.58	96.73	68.9839	88	75.8274	6.39	7.27
105	0	2	0	57	90	180	0.25	120	70	genotype 01	SOF.LDV	SOF.VEL	1	140	84	90	50	41.9	19.42	59.2	15.59	0.451509	f0.f1	232	1.89037	1.62057	f2.f3	23400	3.76716	ULL	31	20	12	12	non SVR	484.9	525	9.4	11.9	1.8	2.1	4.8	5.98	92.6	99.1514	98.41	93.2976	5.6	5.61
106	0	1	0	58	67	169	0.198225			genotype 01	SOF.VEL		0					1847.82	1847.82	3340.56	3340.56	15.554	f4	297	5.28707	7.91493	f2.f4	23500	3.76901			0	12	0	SVR	327.09	267.23	222.8	201.6	129.6	117.2	3.98	3.27	80.1	84.3034	73.02	92.4775	5.1	4.4
107	0	5	0	38	65	159	0.204403			genotype 3	SOF.VEL		0					47.03	20.93	96.17	58.22	0.554599	f2	212	1.75779	1.28776	f2.f3	23800	3.77452			0	12	0	SVR	327.09	421.77	6.9	240.5	4.2	2	7.53	3.44	97.67	83.4337	86.95	93.7202	25.79	25.21
108	0	3	0	48	54	163	0.165644	125	79	genotype 01	SOF.LDV		0	112		125	79	182.9	117.32	330.3	198.69	2.13668	f4	214	4.07645	3.33275	f2.f4	24000	3.77815	13400	N	16	12	0	non SVR	400.06	492.58	7.5	3	2.2	1.3	4.7	4.46	67.2	90.866	59.98	101.804	15.8	17.85
109	0	1	0	57	58	159	0.18239			genotype 2	SOF.VEL		0	140				42.21	24.22	58.48	26.72	0.532955	f2	198	2.20147	0.692639	f2.f3	24100	3.77996	ULL		20	12	0	SVR	327.09	421.77	7.5	240.5	2.6	2	5.15	6.4	64.1	78.4614	67.38	74.642	6	5.89
110	1	2	0	75	60	165	0.181818			genotype 6	SOF.LDV		0					39.93	20.93	50.19	46.61	0.7986	f2	125	4.25069	0.84721	f2.f4	24500	3.78711			0	12	0	SVR	327.09	421.77	7.5	240.5	3.4	2	5.05	3.44	60.69	67.136	54.1	75.3139	7.29	5.83
111	0	2	0	47	63	160	0.196875	117	81	genotype 6	SOF.LDV		0	112		117	81	140.18	140.18	141.8	58.22	1.72635	f3	203	2.75702	2.92878	f2.f3	24700	3.79064			16	12	0	SVR	357.44	416.17	5	20.7	7.9	1.8	3.98	4.34	35.04	205.517	101.65	70.8443	4.92	6.32
112	0	1	0	49	67	166	0.201807	114	65	genotype 6	SOF.LDV		0	140		118	71	23.11	26.07	18.01	20.97	0.245851	f0.f1	235	0.884881	1.06463	f0.f1	24900	3.79414	ULL	75	20	12	0	SVR	256.29	224.78	13.3	16.3	2.4	1.6	4.07	4.69	105.71	70.8907	106.02	70.6834	7.31	4.69
113	0	2	0	60	56	165	0.169697			genotype 3	SOF.VEL		0					40.33	33.22	32.99	51.68	0.579454	f2	174	1.98058	3.56516	f2.f3	27200	3.83251			0	12	0	SVR	400.06	492.58	7.5	3	1.5	1.7	3.88	4.65	76.89	71.6139	61.45	89.6077	5.69	6.18
114	0	1	0	58	53	163	0.162577	120	70	genotype 01	SOF.LDV		0	112		120	70	96.26	96.26	121.07	58.22	1.14595	f3	210	3.03897	2.70976	f2.f3	30100	3.87651			16	12	0	SVR	357.44	416.17	11	20.7	3	1.5	3.98	4.56	35.04	152.446	82.84	64.482	4.92	4.94
115	0	1	0	61	65	169	0.192308	137	81	genotype 01	SOF.VEL		0	84		137	81	27.1	24.13	27.1	25.47	0.594298	f2	114	2.78554	1.92081	f2.f3	31200	3.89209	ULL	30	12	12	0	SVR	338.73	294.02	12.2	7.6	3.7	0.8	3.98	5.07	35.04	180.121	95.36	66.1856	8.57	7.39
116	0	1	0	45	47	150	0.156667			genotype 2	SOF.LDV		0	84				88.3	140.97	142	51.68	0.780035	f2	283	1.89483	2.5564	f2.f3	31800	3.90037				12		SVR	510.61	224.78	7.5	11.6	1.3	2	2.7	23.58	74.7	73.4666	61.45	89.3076	5.4	5.57
117	0	1	0	28	74	174	0.212644	123	76	genotype 6	SOF.LDV		0	112		123	76	64.77	64.77	126.52	126.52	0.63252	f2	256	1.23026	0.880248	f0.f1	32500	3.90982			16	12	0	SVR	357.42	533.27	8.1	20.7	1.5	3.4	3.98	4.56	35.04	290.72	93.91	108.474	4.92	5.84
118	0	2	0	42	60	165	0.181818	110	72	genotype 01	SOF.LDV		0	196		125	80	252.95	36.54	173.75	25.97	3.06978	f4	206	2.68748	1.12338	f2.f3	34800	3.93952	ULL	30	28	24	0	SVR	357.44	416.17	15.1	8.8	4.6	2.4	3.98	3.37	80.04	90.2941	90.85	79.5502	4.92	5.25
119	0	2	0	52	55	165	0.166667			genotype 6	SOF.VEL		0					1997.35	1997.35	1978.4	58.22	22.3918	f4	223	2.37183	11.0141	f2.f4	36300	3.95785			0	12	0	SVR	357.44	416.17	5	20.7	92.1	1.8	3.98	4.2	35.04	144.308	86.56	58.4166	4.92	5.07
120	0	1	0	51	55	163	0.168712	131	78	genotype 3	SOF.LDV		0	168		131	78	78.05	43.71	99.87	43.31	1.25887	f3	155	3.28818	1.19993	f2.f4	40200	4.00217	ULL	150	24	24	0	SVR	357.44	416.17	13.5	18.1	0.7	2.8	3.53	5.02	85.55	70.3269	86.3	69.7158	4.92	5.52
121	0	2	0	51	57	157	0.181529	132	83	genotype 6	SOF.VEL		0	56		132	83	44.4	44.4	50.48	21.74	0.321739	f0.f1	345	1.05029	1.25863	f0.f1	40600	4.00647			8	12	0	SVR	256.29	273.5	10.9	7.4	3.2	1.3	5.88	4.28	86.56	61.2288	70.74	74.9217	5	5.14
122	0	1	0	35	70	160	0.21875			genotype 6	SOF.LDV		0	56				38.32	20.93	73.65	58.22	0.437443	f0.f1	219	1.37155	0.714833	f0.f1	42000	4.02119			8	12	0	SVR	248.91	421.77	6.9	19.1	0.8	1.8	4.94	7.1	92.33	97.8439	86.95	103.898	5.01	25.21
123	0	1	0	44	40	147	0.136054			genotype 01	SOF.VEL		0	30				123.65	20.93	192.35	58.22	2.57604	f4	120	5.08531	0.532532	f2.f4	42000	4.02119			4.28571	12	0	SVR	248.91	421.77	6.9	11	0.8	1.8	4.94	7.1	67.17	70.266	86.95	54.2814	8.29	25.21
124	0	2	0	34	47	155	0.151613	110	60	genotype 01	SOF.LDV		0	196		110	60	59.85	34.36	67.07	25.05	0.912348	f2	164	1.69785	1.21524	f2.f3	42000	4.02119	ULL	31	28	24	0	SVR	357.44	416.17	11	20.7	2.9	3.2	3.98	4.56	58.24	89.3697	80.08	64.9962	4.92	5.18
125	0	2	0	45	73	170	0.214706			genotype 01	SOF.VEL		0					64.35	18.22	77.66	58.22	0.8125	f2	198	2.00284	0.98001	f2.f3	45000	4.05115			0	12	0	SVR	327.09	421.77	6.9	240.5	4.5	2	4.49	3.44	82.22	103.671	78.83	108.129	17.13	7.02
126	0	2	0	53	68	167	0.203593			genotype 01	SOF.VEL		0					299.53	20.93	338.67	58.22	3.40375	f4	220	4.43345	1.27617	f2.f4	72000	4.25527			0	12	0	SVR	327.09	421.77	6.9	32.5	11.5	1.8	5.94	7.1	89.11	81.6001	86.95	83.6272	6.64	25.21
127	0	1	0	52	59	163	0.180982	110	70	genotype 01	SOF.VEL		0	130				45.36	40.84	54.6	54.6	0.555882	f2	204	1.88352	1.89893	f2.f3	73700	4.26541	ULL	31	18.5714	12	0	SVR	327.09	421.77	13.7	14.7	5.6	4	4.08	3.44	72.26	88.3132	77.77	82.0562	12.66	8.65
128	0	2	0	29	52	156	0.166667			genotype 6	SOF.LDV		0	56				46.9	21.2	96.3	12.5	0.540323	f2	217	1.31145	1.71187	f0.f1	80000	4.30103	ULL	36	20	12		SVR	400.06	218.5	7.5	13.8	0.9	2	3.52	4.65	64	94.2224	66.1	91.229	5.2	6.95
129	0	1	0	41	60	158	0.189873	106	65	genotype 6	SOF.LDV		0	196		106	65	45.23	18.39	78.97	17.76	0.49163	f0.f1	230	1.58412	0.73875	f2.f3	101000	4.40226	ULL	26	28	24	0	SVR	357.44	416.17	8.1	13.5	1.1	3.7	4.42	4.69	67.79	91.5438	80.69	76.9086	4.92	6.46
130	0	1	0	40	65	169	0.192308			genotype 01	SOF.VEL		0	60				234.09	234.09	312.32	58.22	2.52252	f4	232	3.047	3.15464	f2.f3	104000	4.41497			8.57143	12	0	SVR	248.91	421.77	6.9	10.1	0.8	1.8	4.94	7.1	67.17	118.94	86.95	91.8825	8.29	25.21
131	0	1	0	43	59	165	0.178788			genotype 6	SOF.LDV		0	56		126	77	27.2	27.2	15.45	58.22	0.258555	f0.f1	263	0.642654	1.2963	f0.f1	105000	4.41913			8	12	0	SVR	248.91	416.17	6.9	20.7	1.4	1.8	3.98	3.63	35.04	200.747	76.53	91.9139	4.92	4.82
132	0	2	0	51	65	160	0.203125	134	77	genotype 6	SOF.LDV	SOF.VEL	1	196	20	134	77	30.28	22.36	20.09	15.87	0.420556	f0.f1	180	1.26995	1.06708	f0.f1	112000	4.44716	ULL	37	28	24	2.85714	non SVR	248.65	781.95	18.2	24.8	2.1	3.9	4.35	4.86	51.99	116.25	62.17	97.2144	4.92	5.29
133	0	2	0	59	58	158	0.183544	109	68	genotype 6	SOF.LDV		0	196		109	68	48.99	25.73	70.56	23.22	0.541925	f2	226	2.19292	1.4528	f2.f3	112000	4.44716	ULL	60	28	24	0	SVR	256.29	800.46	44.1	7.4	2.1	1.3	4.04	4.87	70.74	69.3835	72.06	68.1125	7.31	5.63
134	0	1	0	45	58	155	0.187097			genotype 01	SOF.LDV		0					108	43.08	126.1	13.81	1.64634	f3	164	3.08124	0.729282	f2.f3	120000	4.47712				12		SVR	327.09	863.76	7.5	55	1.3	3.1	2.9	3.9	97.1	69.7463	60.39	112.144	6.9	5.83
135	0	1	0	72	70	173	0.202312			genotype 6	SOF.LDV		0					39.9	21.43	70.9	51.68	0.65625	f2	152	3.98852	2.77755	f2.f4	120000	4.47712				12		SVR	400.06	218.5	7.5	13.8	1.3	1.7	4.2	4.65	67.5	73.6735	61.45	80.9269	10.2	7.31
136	1	1	0	53	44	147.5	0.149153			genotype 01	SOF.LDV		0	224				113.5	32.56	149	36.28	2.36458	f4	120	5.39123	1.91408	f2.f4	120000	4.47712	ULL	33	32	24		SVR	327.09	267.23	7.5	240.5	1.7	3.1	3.2	4.05	72.7	64.7182	73.42	64.0836	6.5	5.94
137	0	2	0	38	50	155	0.16129	112	65	genotype 6	SOF.LDV		0	84				268.39	25.54	343.62	18.14	2.84311	f4	236	2.98477	0.75016	f2.f3	120000	4.47712	ULL	30	12	12	0	SVR	327.09	421.77	16.6	13.4	4.2	4.4	5.05	4.09	60.95	87.4187	64.16	83.0451	4.92	5.32
138	0	1	0	43	72	168	0.214286			genotype 01	SOF.LDV		0	112				38.03	20.93	33.19	58.22	0.409806	f0.f1	232	1.06779	1.06914	f0.f1	120000	4.47712			16	12	0	SVR	248.91	421.77	6.9	6.5	0.8	1.8	3.83	7.1	82.45	104.112	86.95	98.7242	8.29	25.21
139	0	1	0	36	68	168	0.202381			genotype 01	SOF.VEL		0					43.9	43.08	67.9	13.81	0.638081	f2	172	1.72468	1.15262	f2.f3	120000	4.47712			0	12	0	SVR	327.09	267.23	7.5	55	1.3	3.1	5.2	3.44	84.4	102.989	60.39	143.935	4.9	5.83
140	0	1	0	46	46	142	0.161972			genotype 2	SOF.VEL		0	56				31.56	31.56	33.15	58.22	0.361927	f0.f1	218	1.21491	1.18541	f0.f1	120000	4.47712			8	12	0	SVR	357.44	416.17	6.9	20.7	1.6	1.8	3.98	6.48	35.04	128.923	60	75.2909	4.92	4.72
141	0	2	0	42	76	178	0.213483	106	64	genotype 01	SOF.LDV		0	196		106	64	200.54	49.73	286.79	69.5	3.09475	f4	162	4.39052	2.40798	f2.f4	120000	4.47712	ULL	39	28	24	0	SVR	345.4	374.77	23	20.7	5.9	1.3	5.33	6.17	82.9	110.427	78.58	116.498	4.92	5.74
142	0	2	0	45	64	170	0.188235	125	76	genotype 6	SOF.VEL		0	196		125	76	143.75	35.3	195.5	33.73	2.27453	f4	158	3.98225	1.69217	f2.f4	120000	4.47712	ULL	30	28	24	0	SVR	471.69	509.99	8.1	20.7	1.5	3.4	3.98	3.91	67.33	110.99	86.53	86.3626	5.73	5.39
143	0	1	0	51	75	160	0.234375	126	70	genotype 01	SOF.LDV		0	196		130	82	86.45	42.24	175.63	58.63	0.889403	f2	243	2.7814	1.36404	f2.f3	120000	4.47712	ULL	35	28	24	0	SVR	357.42	533.27	8.1	20.7	1.5	2.8	3.98	4.93	35.04	199.019	61.28	113.8	6.04	9.64
144	0	1	0	39	65	162	0.200617	110	68	genotype 01	SOF.VEL		0	196		112	66	38.54	22.24	70.08	14.38	0.313844	f0.f1	307	1.06347	0.64761	f0.f1	120000	4.47712	ULL	36	28	24	0	SVR	248.91	416.17	6.9	20.7	7.9	2.1	3.98	4.09	53.91	127.225	64.8	105.844	4.92	6.33
145	0	3	0	51	58	167	0.173653			genotype 6	SOF.VEL		0					396.9	17.71	715.1	715.1	3.84593		258	5.28608	0.831878	f2.f4	120000	4.47712			0	12	0	SVR	357.44	416.17	56.6	39.2	26.9	19.4	5.95	6.2	35.04	153.908	52.56	102.605	4.92	5.75
146	0	1	0	44	65	167	0.194611	118	67	genotype 01	SOF.VEL		0	112		118	67	56.99	38.73	47.79	16.55	0.611481	f2	233	1.30547	0.925092	f0.f1	125000	4.49485	ULL	35	16	12	0	SVR	400.06	492.58	10.4	5.2	2.1	1.3	4.94	5.13	114.15	67.1889	104.38	73.4778	5.66	6.24
147	0	1	0	59	52	158	0.164557			genotype 6	SOF.LDV		0	84				58	21.36	86.3	14.33	0.775401	f2	187	2.931	1.49824	f2.f3	127000	4.50174	ULL		12	12		SVR	510.61	224.78	7.5	11.6	2.1	1.3	4.3	23.58	59.51	73.9446	61.45	71.6101	6.8	5.91
148	0	1	0	45	64	168	0.190476	130	80	genotype 6	SOF.LDV	SOF.LDV	1	112	84	136	81	25.35	22.45	25.31	15.09	0.223151	f0.f1	284	1.79715	0.801566	f0.f1	133000	4.52179	ULL	34	16	12	12	non SVR	336	863.76	24.7	9.7	1.1	3.2	2.93	4.07	84.3	88.6472	84.27	88.6788	5.8	6.07
149	0	1	0	36	60	157	0.191083	128	84	genotype 01	SOF.LDV		0	84				26	21.08	34.4	24.51	0.182073	f0.f1	357	0.591444	0.443128	f0.f1	138000	4.53782	ULL	29	12	12	0	SVR	430.8	433	7.5	240.5	0.7	2	4.3	4.29	70.4	108.943	77.23	99.3088	5.6	5.52
150	0	6	0	50	43	155	0.13871			genotype 6	SOF.VEL		0					43.83	20.93	32.92	58.22	0.416635	f0.f1	263	1.0908	1.16707	f0.f1	150000	4.57403			0	12	0	SVR	327.09	421.77	7.5	240.5	2	5.4	2.26	3.44	171.9	27.671	86.95	54.7054	11.1	5.83
151	1	3	0	48	48	151	0.15894			genotype 01	SOF.VEL		0					72.56	20.93	45.52	58.22	2.13412	f4	85	3.80999	0.555941	f2.f4	150000	4.57403				12	0	SVR	327.09	421.77	6.9	240.5	7.3	2	3.01	3.44	82.75	65.5919	86.95	62.4236	8.42	25.21
152	1	4	0	79	72	174	0.206897			genotype 01	SOF.VEL		0					50.25	20.93	47.48	58.22	0.785156	f2	160	3.40222	0.914986	f2.f4	150000	4.57403			0	12	0	SVR	327.09	421.77	6.9	240.5	3.7	2	3.71	3.44	78.12	69.1018	86.95	62.0843	6.56	25.21
153	0	1	0	42	53	160	0.165625	138	74	genotype 01	SOF.VEL	SOF.LDV	1	144	112	131	82	120.28	46.95	135	39.55	2.48512	f4	121	4.03302	1.01332	f2.f4	150000	4.57403	ULL	31	20.5714	24	16	non SVR	327.09	421.77	8.8	11.3	1.9	2.3	5.94	4.52	88.1	72.4628	83.87	76.1175	4.61	7.71
154	0	1	0	34	62	170	0.182353	100	70	genotype 01	SOF.VEL		0	56				25.08	24.43	19.33	17.04	0.231365	f0.f1	271	0.551602	0.85305	f0.f1	150000	4.57403	ULL		8	12	0	SVR	248.91	421.77	6.9	6.5	1.9	1.8	3.83	3.48	87.31	92.5172	82.08	98.4123	8.29	5.22
155	0	2	0	46	53	155	0.170968			genotype 6	SOF.LDV		0	112				7	6.43	15.85	3.12	0.0791855	f0.f1	221	5.82867	0.433622	f2.f4	152000	4.57978	ULL	30	16	12	0	SVR	572.7	611.71	7.5	240.5	1.3	3.1	3.4	4.07	95.24	64.2944	1336.15	4.58287	10.3	8.6
156	0	1	0	42	54	164	0.164634	117	65	genotype 01	SOF.VEL		0	112		117	65	93.26	32.29	106.37	28.69	1.08949	f3	214	2.02416	1.11524	f2.f3	152000	4.57978	ULL	29	16	12	0	SVR	336	781.95	13.7	8.9	0.7	3.2	4.5	4.04	86.92	74.8323	83.93	77.4982	3.13	4.87
157	0	4	0	42	57	160	0.178125	125	76	genotype 2	SOF.VEL		0	114				35.91	25.25	44.75	23.6	0.421479	f0.f1	213	1.31907	0.79044	f0.f1	156000	4.59106	ULL	32	16.2857	12	0	SVR	327.09	267.23	7.5	240.5	2.2	2.4	5.25	6.56	74.28	92.4311	77.38	88.7281	5.91	5.93
158	0	2	1	32	54	167	0.161677	110	60	genotype 01	SOF.LDV		0	168		110	60	1779.24	26.91	2292.19	34.04	22.1299	f4	201	7.62218	0.694559	f2.f4	157000	4.59384	ULL	104	24	24	0	SVR	357.44	416.17	167.7	110.9	104.3	56.2	3.98	2.59	88.44	81.0509	83.09	86.2696	4.92	4.55
159	0	3	0	58	55	155	0.177419	121	71	genotype 6	SOF.LDV	SOF.LDV	1	56	112	130	70	125.99	45.53	154.8	46.9	1.71182	f3	184	3.92189	1.82028	f2.f4	164000	4.61278	ULL	N	8	12	16	non SVR	327.09	421.77	6.9	6.9	1.6	1.7	3.37	5.63	82.18	57.3348	79.54	59.2378	4.82	5.73
160	1	3	0	64	59	153	0.19281	130	80	genotype 01	SOF.VEL		0	56		130	80	152.9	152.9	97.8	51.68	4.5506	f4	84	7.53477	2.56941	f2.f4	167000	4.62066			8	12	0	SVR	400.06	218.5	7.5	13.8	5.6	1.7	3.52	4.67	89.97	52.0686	58.1	80.6301	7	5.14
161	0	1	0	56	56	155	0.180645	120	70	genotype 01	SOF.LDV		0	84		110	70	22.29	22.29	11.08	11.08	0.207156	f0.f1	269	0.692956	0.672745	f0.f1	172000	4.63347			12	12	0	SVR	510.61	224.78	7.5	3	1.3	2	3.52	5.94	75.19	65.3605	71.49	68.7432	8.9	6.31
162	1	2	0	42	60	168	0.178571	110	70	genotype 01	SOF.LDV		0	28				166.32	28.37	209.8	28.15	3.01304	f4	138	4.40832	1.52181	f2.f4	196000	4.6902	ULL	30	4	12	0	SVR	347.73	382.99	7.5	240.5	1.7	2	3.97	5.21	71	101.791	73.34	98.5429	5.25	5.64
163	0	1	0	64	43	155	0.13871			genotype 6	SOF.LDV		0	56				45.1	43.08	39.6	13.81	0.622928	f2	181	2.2251	1.94475	f2.f3	201000	4.70114				12		SVR	327.09	267.23	7.5	55	1.3	3.1	4.6	3.9	102	39.3796	79.39	50.5947	4.9	5.83
164	0	1	0	56	60	165	0.181818	126	77	genotype 6	SOF.LDV	SOF.LDV	1	56		134	77	67.1	18.3	91.4	9.6	0.830446	f2	202	2.65039	1.18594	f2.f3	201000	4.70114	ULL	34	32	24	24	non SVR	510.61	224.78	7.5	11.6	1.8	0.6	4.1	5.19	66.1	79.6594	75.41	69.8248	5.2	7.07
165	0	1	0	66	50	153	0.163399			genotype 6	SOF.LDV	SOF.LDV	1	196	112	140	82	54.2	33.3	50.6	20.8	0.437097	f0.f1	310	1.51446	1.73118	f2.f3	201000	4.70114	ULL	34	28	24	16	non SVR	256.29	273.5	6.7	19.3	1.9	4.4	4.6	5.6	55.6	69.524	65.48	59.0338	5.5	5.81
166	0	1	0	67	52	155	0.167742			genotype 6	SOF.LDV		0	112				71.52	20.93	134.68	46.61	0.79115	f2	226	3.44047	1.41908	f2.f4	201000	4.70114			16	12	0	SVR	327.09	421.77	7.5	240.5	1.3	3.1	5.86	3.44	64.74	61.2578	54.1	73.3056	5.46	5.83
167	0	1	0	48	62	169	0.183432	110	70	genotype 01	SOF.VEL	SOF.LDV	1	84	112	110	70	54.09	19.73	67.43	10.24	0.719282	f2	188	2.09657	1.64007	f2.f3	201000	4.70114	ULL	30	12	12	16	non SVR	351	414.61	7.5	240.5	1.5	2	4.18	4.22	80.9	86.6603	97.96	71.5682	7.2	6.07
168	0	2	0	59	47	165	0.142424	140	80	genotype 01	SOF.LDV		0	224				96.38	27.71	101.45	21.22	2.00792	f4	120	4.95218	1.91715	f2.f4	201000	4.70114	ULL	120	32	24	0	SVR	327.09	267.23	7.5	55	1.6	3.1	3.98	6.27	75.5	61.9762	82.83	56.4917	6.6	5.56
169	0	2	0	41	60	158	0.189873			genotype 6	SOF.VEL		0					23.2	20.93	18.1	58.22	0.239669	f0.f1	242	3.72079	0.888968	f0.f1	201000	4.70114				12	0	SVR	327.09	421.77	6.9	240.5	5.9	2	4.56	3.44	59.48	104.333	86.95	71.3715	5.3	25.21
170	0	2	0	45	75	168	0.223214	158	94	genotype 01	SOF.VEL		0	84		120	80	54.47	30.67	105.44	26.26	0.627535	f2	217	2.12939	1.14844	f2.f3	201000	4.70114	ULL	29	12	12	0	SVR	459.47	410.06	8.1	20.7	1.5	1.6	3.98	4.47	87.48	100.107	82.24	106.486	6.13	5.25
171	0	3	0	38	64	162	0.197531	131	82	genotype 01	SOF.LDV		0	56		131	82	87.53	87.53	184.17	184.17	0.82265	f2	266	1.9387	1.33654	f2.f3	201000	4.70114			8	12	0	SVR	290.18	259.64	7.5	3	1.3	1.7	8.01	6.83	67.93	118.116	73.08	109.792	20.15	8.44
172	0	8	1	58	71	170	0.208824	152	78	genotype 6	SOF.VEL		0	112		168	102	65.18	67.48	63.19	63.19	0.915449	f2	178	2.59019	2.25805	f2.f3	201000	4.70114			16	12	0	SVR	400.06	492.58	7.5	3	1.3	4.6	3.52	4.07	75.19	95.1702	164.26	43.5642	7	12.38
173	0	2	0	25	45	153	0.147059			genotype 6	SOF.LDV		0	84		120	64	528.64	528.64	955.21	58.22	5.00606	f4	264	2.92675	2.17729	f2.f3	202000	4.70329			12	12	0	SVR	357.44	416.17	36.5	52.7	21.4	33.5	3.98	4.56	35.04	154.296	71.31	75.8172	4.92	4.95
174	0	3	0	45	60	160	0.1875			genotype 6	SOF.LDV		0	112				29.67	20.93	47.91	58.22	0.232524	f0.f1	319	0.976416	0.508326	f0.f1	203000	4.70544			16	12	0	SVR	356.63	358.89	7.5	240.5	1.3	2	4.62	5.22	107.33	65.2744	86.88	80.6388	5.64	6.54
175	0	4	0	63	62	167	0.185629	138	70	genotype 01	SOF.LDV		0	140				139.61	34.23	244.02	31.5	1.1406	f3	306	3.21612	1.14469	f2.f3	204000	4.70757	ULL	36	20	12	0	SVR	256.29	278.63	14	14.3	2	3.3	3.81	12.57	227.63	25.7776	282.67	20.7583	5.8	34.77
176	0	6	0	72	50	156	0.160256	130	70	genotype 6	SOF.LDV	SOF.VEL	1	112	56	134	77	261.06	261.06	77.2	14.06	3.21502	f4	203	3.11634	6.96604	f2.f3	204000	4.70757	ULL	N	16	12	8	non SVR	240.53	707.69	24.7	15.7	11.7	4.4	2.32	3.49	48.7	85.8102	62.57	66.7885	9	5.41
177	0	1	0	39	68	165	0.206061			genotype 6	SOF.LDV		0	112				18.8	20	11.2	18.1	0.178707	f0.f1	263	5.49627	0.650796	f2.f4	205000	4.70969	ULL	35	20	12		SVR	256.29	224.78	44.1	7.4	0.8	1.3	4.3	4.45	62	115.73	80.55	89.0785	4.6	6.79
178	0	2	0	44	53	160	0.165625			genotype 6	SOF.LDV		0	84				156.4	49.5	310.2	65.3	2.42857	f4	161	4.81335	1.30619	f2.f4	205000	4.70969	ULL	28	24	24		SVR	327.09	267.23	13.8	8.3	3.2	1.4	3.98	3.9	87	71.8815	94.6	66.1066	5.1	5.83
179	0	1	0	44	60	160	0.1875	130	80	genotype 01	SOF.LDV		0	140				66.22	24.5	112.47	27.3	0.86224	f2	192	2.43036	1.23744	f2.f3	205000	4.70969	ULL	30	20	12		SVR	400.06	492.58	7.5	3	2.9	1.7	4.23	5.55	80.4	88.0553	89.6	79.0139	5.7	5.6
180	0	1	0	51	76	170	0.223529	121	69	genotype 01	SOF.VEL	SOF.VEL	1	140	30	140	80	31.69	16.01	43.39	16.28	0.356869	f0.f1	222	1.51325	0.80025	f2.f3	205000	4.70969	ULL		20	12	4.28571	non SVR	369	569.31	9	12	1.3	3.7	5	6.27	79.4	104.706	91.35	91.009	5.6	6.9
181	0	2	0	56	50	150	0.166667	110	70	genotype 01	SOF.LDV	SOF.VEL	1	112	30	120	80	28.33	24.3	25.99	17	0.314778	f0.f1	225	1.26885	1.20023	f0.f1	205000	4.70969	ULL	40	16	12	4.28571	non SVR	510.61	224.78	7.5	3	0.5	2.4	5.79	6.89	48.43	90.603	57.78	75.9416	7.4	5.68
182	0	2	0	65	62	171	0.181287	100	70	genotype 6	SOF.LDV		0	196		155	89	29.1	20.87	22.25	16.81	0.386968	f0.f1	188	1.63087	1.57949	f2.f3	205000	4.70969	ULL	31	28	24	0	SVR	279.73	273.5	7.7	7.4	59.8	1.3	5.88	3.99	81.63	70.0152	76.25	74.9553	5	6.11
183	0	2	0	42	65	171	0.190058	110	70	genotype 01	SOF.LDV		0	84		120	64	31.51	18.28	31.44	10.4	0.369836	f0.f1	213	1.10563	0.940165	f0.f1	205000	4.70969	ULL	N	12	12	0	SVR	510.61	224.78	7.5	3	3	2.4	3.52	4.42	75.19	104.128	92.14	84.9729	8.9	5.4
184	0	1	0	50	75	168.5	0.222552			genotype 01	SOF.LDV		0	140				29.71	23.07	31.94	16.86	0.192422	f0.f1	386	5.73207	0.811339	f2.f4	207000	4.71391	ULL	29	20	12	0	SVR	327.09	267.23	15.9	14.9	2.1	1.8	5.2	4.74	83.98	98.7909	78.24	106.039	5	5.11
185	1	2	0	57	39	150	0.13			genotype 6	SOF.LDV		0					106	43.08	51.2	13.81	1.16228	f3	228	1.78885	2.46133	f2.f3	216000	4.73239				12		SVR	327.09	267.23	7.5	55	1.3	3.1	3.98	3.9	87.8	45.3145	60.39	65.882	13.1	5.83
186	0		0	82	48	145	0.165517			genotype 3	SOF.VEL		0					38.54	20.69	38.54	12.36	0.45881	f0.f1	210	2.4241	1.49195	f2.f3	220000	4.74036			0	12	0	SVR	357.42	533.27	8.1	20.7	1.5	1.3	3.98	4.56	35.04	83.0067	65.02	44.7332	4.92	5.69
187	0	3	0	36	70	172	0.203488	120	70	genotype 6	SOF.LDV		0	112		120	70	69.55	28.5	148.48	27.35	0.835938	f2	208	2.10898	1.01686	f2.f3	221000	4.74233	ULL	32	16	12	0	SVR	357.42	533.27	8.1	20.7	1.5	1.3	3.98	3.61	77.21	115.89	78.25	114.35	4.92	4.97
188	0	2	0	53	52	171	0.152047	130	77	genotype 6	SOF.LDV		0	112		130	77	74.38	74.38	41	51.68	0.833857	f2	223	1.52182	2.04974	f2.f3	231000	4.76155			16	12	0	SVR	510.61	224.78	7.5	11.6	4.5	1.3	3.52	3.96	75.19	73.9523	72.88	76.2963	7.31	6.64
189	0	2	0	29	42	154	0.136364	93	53	genotype 6	SOF.VEL	SOF.LDV	1	30	224	120	80	34.97	21.7	41.32	14.78	0.255629	f0.f1	342	0.54507	0.427505	f0.f1	232000	4.76343	ULL	30	4.28571	12	32	non SVR	327.09	267.23	7.5	55	1.3	3.1	3.98	3.9	53.7	90.6997	57.97	84.0189	3.94	5.83
190	0	1	0	34	70	149	0.234899			genotype 01	SOF.LDV		0					31.61	20.93	41.87	46.61	0.256575	f0.f1	308	2.7143	0.384068	f0.f1	236000	4.77085			0	12	0	SVR	327.09	421.77	7.5	240.5	1.3	2	5.13	3.44	54.91	141.176	54.1	143.29	4.73	5.83
191	0	2	0	66	37	145	0.127586	130	80	genotype 6	SOF.LDV		0	112		130	80	27.03	27.03	18.71	16.53	0.255	f0.f1	265	1.0773	1.29485	f0.f1	236000	4.77085			16	12	0	SVR	277.54	409.39	6.9	240.5	5.9	2	6.36	6.31	62.44	45.8119	58.61	48.8056	5.03	5.47
192	0	2	0	69	48	156	0.153846	150	80	genotype 6	SOF.VEL		0	172		140	80	43.8	20.74	34.16	18.71	0.667683	f2	164	2.45903	2.18218	f2.f3	237000	4.77269	ULL	35	24.5714	24	0	SVR	279.73	273.5	7.7	7.4	1.4	1.1	4.1	5.7	56.08	63.4892	60.9	58.4642	6.3	5.56
193	0	2	0	68	60	150	0.2	148	86	genotype 6	SOF.LDV		0	56				36.7	17.1	51.2	14.6	0.506906	f2	181	2.68822	1.31399	f2.f3	250000	4.79588	ULL	112	16	12		SVR	510.61	492.58	7.5	3	1.4	1.7	7.2	7.9	74.3	60.7439	90.8	49.7057	7	7.56
194	0	1	0	68	70	167	0.209581			genotype 01	SOF.LDV		0	112				109.7	43.08	87.6	13.81	1.82833	f3	150	4.24297	1.94052	f2.f4	250000	4.79588				12		SVR	327.09	267.23	7.5	55	1.3	3.1	3.98	3.9	74.3	83.374	60.39	102.578	6.3	5.83
195	0	1	0	61	45	160	0.140625	109	61	genotype 01	SOF.VEL	SOF.LDV	1	140	84			51.5	22.24	41.1	18.47	0.688503	f2	187	2.09127	1.58061	f2.f3	250000	4.79588	ULL	35	20	12	12	non SVR	400.06	492.58	26.4	21.9	2.9	3.8	5.2	6.15	79.7	46.6004	84.97	43.7101	5.3	5.16
196	0	1	0	56	50	157	0.159236	124	78	genotype 6	SOF.LDV		0	168		124	78	26.3	23.75	18	12.84	0.174867	f0.f1	376	0.631883	1.9219	f0.f1	250000	4.79588	ULL	104	24	24	0	SVR	336	361.34	8.4	10.2	1.4	1	6.14	6.92	65.6	66.8888	61.17	71.733	5.8	5.66
197	0	2	0	62	46	150	0.153333	101	58	genotype 01	SOF.VEL		0	112		101	58	30.71	30.71	27.6	126.89	0.365595	f0.f1	210	1.55105	1.42566	f2.f3	250000	4.79588	ULL	60	16	12	0	SVR	279.73	361.34	7.7	10.2	1.5	1	2.93	3.14	57.15	65.591	65.41	57.3081	5.88	5.14
198	0	2	0	55	52	148	0.175676	127	79	genotype 01	SOF.LDV		0	112		126	81	189.55	21.79	363.63	15.37	1.71694	f3	276	3.8	1.14615	f2.f4	251000	4.79761	ULL	27	16	12	0	SVR	357.44	294.02	10.4	7.7	1	0.5	4.12	5.5	35.04	131.785	74.32	62.1333	4.92	5.55
199	0	2	0	57	57	162	0.175926	140	82	genotype 6	SOF.LDV		0	168		140	82	24.76	18.31	21.84	13.11	0.327513	f0.f1	189	1.40942	1.2905	f0.f1	253000	4.80106	ULL	93	24	24	0	SVR	357.44	416.17	5	20.7	1.5	1.8	6.46	5.79	55.04	89.8013	60	82.3777	4.92	6.06
200	0	1	0	31	56	160	0.175			genotype 01	SOF.LDV		0	140				40.94	26.75	56.84	30.3	0.445	f0.f1	230	1.01616	0.517204	f0.f1	271000	4.83091	ULL	30	20	12	0	SVR	327.09	421.77	6.9	6.9	1.9	2	5.1	7.1	99.04	75.7518	86.95	86.2847	5.54	25.21
201	0	1	0	37	41	158	0.129747			genotype 01	SOF.VEL		0	224				26.52	27.8	119.12	27.8	0.341753	f0.f1	194	2.08158	2.29512	f2.f3	280000	4.8451	ULL	29	32	24	0	SVR	510.61	224.78	19.8	18.4	2.2	2.2	3.52	23.58	89.4	58.0594	106.42	48.7738	6.3	5.57
202	0	4	0	60	54	158	0.170886	130	80	genotype 6	SOF.LDV		0	112		130	80	39.45	29.22	41.6	25.37	0.362592	f0.f1	272	1.42275	1.78205	f0.f1	280000	4.8451	ULL	60	16	12	0	SVR	357.44	416.17	11	20.7	2.8	1.5	3.98	5.1	87.36	60.7799	92.01	57.7082	4.92	6.12
203	0	1	0	39	52	160	0.1625			genotype 01	SOF.VEL		0	30				43.7	20.93	38.12	13.81	0.48991	f0.f1	223	1.07978	0.440549	f0.f1	286000	4.85431			4.28571	12	0	SVR	327.09	267.23	7.5	240.5	3.8	3.1	6.27	3.44	94.22	68.5126	54.1	119.321	5.34	5.83
204	0	1	0	40	55	165	0.166667	110	70	genotype 01	SOF.LDV	SOF.LDV	1	56	168	130	80	35.06	28.83	43.15	43.15	0.405787	f0.f1	216	1.21646	1.17363	f0.f1	287000	4.85582	18000		8	12	24	non SVR	400.06	218.5	15.5	7.3	2.3	2.1	4.53	3.92	77.96	86.7121	82.22	82.2194	6.52	7.55
205	0	1	0	42	61	154	0.198052			genotype 6	SOF.LDV		0	84				31.56	22.74	44.39	24.8	0.292222	f0.f1	270	1.0364	0.814159	f0.f1	294000	4.86629	ULL	26	12	12	0	SVR	327.09	421.77	6.9	10	2.3	1.8	5.94	4.72	85.41	86.0273	102.49	71.6908	5.25	5.93
206	0	5	0	59	58	158	0.183544	122	66	genotype 6	SOF.LDV		0	30				67.6	19.55	62.1	15.79	0.747788	f2	226	2.05726	2.13828	f2.f3	295000	4.86776	ULL	30	20	12		SVR	304	483.42	44.1	7.4	1.3	1.3	3	6.39	76	64.5814	145.36	33.7657	3.4	15.69
207	0	2	0	59	53	170	0.155882	111	65	genotype 6	SOF.LDV		0	112		111	65	26.62	26.62	34.03	58.22	0.2662	f0.f1	250	1.37671	1.21763	f0.f1	334000	4.92169			16	12	0	SVR	357.44	416.17	5	20.7	14.3	1.5	3.98	4.53	35.04	150.586	81.37	64.8464	4.92	5.25
208	0	2	0	35	58	168	0.172619	120	70	genotype 01	SOF.LDV		0	142		111	65	45.73	33.45	71.49	50.81	0.554976	f2	206	1.43656	0.98265	f0.f1	370000	4.96614	ULL	39	20.2857	12	0	SVR	357.44	416.17	5	20.7	1.5	1.5	3.98	4.8	71.3	104.982	91.34	81.9493	4.92	6.22
209	0	2	0	45	49.5	166	0.149096	110	70	genotype 01	SOF.LDV		0	308		110	70	30.56	18.79	38.11	14.12	0.208174	f0.f1	367	5.75695	0.866949	f2.f4	378000	4.97543	ULL	30	44	24	0	SVR	357.44	416.17	6.9	20.7	1.1	1.8	3.98	7.1	73.48	78.6591	93.29	61.9559	4.92	5.54
210	0	2	0	46	58	155	0.187097			genotype 6	SOF.LDV		0					29.2	43.08	26.8	13.81	0.269373	f0.f1	271	0.878731	1.15238	f0.f1	395000	4.99454				12		SVR	327.09	267.23	7.5	55	1.3	3.1	3.98	3.9	52.8	107.877	60.39	94.3189	7.5	5.83
211	0	1	0	43	73	162	0.225309			genotype 01	SOF.LDV	SOF.LDV	1	196	56	110	60	39.28	28.88	43.62	34.74	0.36779	f0.f1	267	1.06365	0.868731	f0.f1	1040000	5.41497	ULL	31	28	24	8	non SVR	327.09	421.77	5.3	7.9	0.8	1.9	3.19	3.95	77.91	111.71	98.59	88.2777	5.49	5.17
212	0	2	1	47	79	165	0.239394	165	105	genotype 6	SOF.LDV		0	56				62.8	35.68	102.6	29.93	0.665254	f2	236	2.01725	1.07978	f2.f3	1200000	5.47712				12		SVR	465.6	531.84	7.5	55	1.3	3.1	5.6	8.58	83.1	108.667	80.27	112.498	8.7	6.05
213	1	1	0	75	56	161	0.173913			genotype 01	SOF.LDV		0	30				64.69	38.33	50.4	21.74	0.869489	f2	186	2.86262	2.0916	f2.f3	1200000	5.47712			4.28571	12	0	SVR	256.29	278.63	44.1	7.4	1.3	1.3	4.52	4.24	57.44	66.2056	73.41	51.8029	5.4	8.62
214	0	1	0	40	68	179	0.189944	116	70	genotype 01	SOF.VEL		0	112		116	70	21.17	21.17	16.53	16.53	0.302429	f0.f1	175	0.929305	1.05168	f0.f1	1220000	5.4843			16	12	0	SVR	279.73	273.5	7.7	7.4	59.8	2	5.88	5.05	52.8	158.294	77.34	108.067	6.3	5.83
215	0	3	0	62	47	160	0.146875	130	80	genotype 2	SOF.VEL		0	54		110	70	25.88	24.42	16.04	22.27	0.199691	f0.f1	324	0.766388	1.771	f0.f1	1230000	5.48785			7.71429	12	0	non SVR	336	853.06	24.7	9.7	1.3	8.1	4.5	3.97	76.49	58.9084	75.24	59.887	6.3	6
216	0	1	0	64	67	162	0.20679			genotype 6	SOF.LDV		0	84				62.9	21.6	71.1	14.2	1.03454	f3	152	3.55035	1.57378	f2.f4	1500000	5.57403	ULL	27	16	12		SVR	327.09	267.23	7.5	55	2.2	3.1	3.98	3.9	66.7	79.7573	73.5	72.3784	6.5	5.83
217	0	1	0	43	63	152	0.207237	110	70	genotype 01	SOF.LDV		0					839.7	33.22	898.1	51.68	11.4713	f4	183	7.04174	1.19153	f2.f4	1500000	5.57403				12		non SVR	400.06	492.58	34.3	74	26	52.3	3.52	4.65	67.1	95.1476	55.7	114.621	10.1	6.18
218	0	1	0	65	72	167	0.215569	167	79	genotype 6	SOF.LDV		0					244.9	140.97	366.1	51.68	12.245	f4	50	24.8739	3.91751	f2.f4	1500000	5.57403				12		non SVR	510.61	224.78	7.5	11.6	4.3	1.3	3.2	23.58	77.1	86.0852	61.45	108.009	9.5	14.2
219	0	3	0	56	80	173	0.231214	130	70	genotype 01	SOF.LDV		0					49.6	24.37	80.5	21.74	1.01639	f3	122	4.11838	1.31643	f2.f4	1500000	5.57403				12		non SVR	256.29	278.63	44.1	7.4	3.2	1.3	4.1	5.36	80.7	102.349	78.81	104.804	24.6	7.16
220	1	5	0	71	49	162	0.151235			genotype 6	SOF.LDV		0					75.2	89	91	45.6	4.58537	f4	41	16.5194	17.1747	f2.f4	1500000	5.57403				12		non SVR	242.51	791.54	24.7	9.7	9	8.1	2.5	7.1	199.9	20.7884	120.8	34.4007	19	8.58
221	0	1	0	50	71	170	0.208824	117	74	genotype 6	SOF.VEL	SOF.LDV	1	56	112	110	65	32.59	34.17	40.36	18.8	0.304011	f0.f1	268	1.18525	0.747508	f0.f1	1500000	5.57403	ULL	N	8	12	16	non SVR	407	335.7	7	10.1	2.8	1.6	5	6.53	74.6	105.281	92.77	84.6608	7.8	9.29
222	0	2	0	44	59	150	0.196667	120	74	genotype 01	SOF.LDV	SOF.LDV	1	196	112	110	60	28.51	16.13	32.27	11.68	0.345995	f0.f1	206	1.21335	0.698473	f0.f1	1500000	5.57403	ULL	30	28	24	16	non SVR	327.09	421.77	17.7	24.1	2.1	2.6	4.35	6.09	67.68	87.4321	80.8	73.2352	5.86	6.14
223	0	1	0	56	70	173	0.202312			genotype 6	SOF.LDV		0					24.63	43.08	17.86	13.81	0.203891	f0.f1	302	0.783649	0.907551	f0.f1	1510000	5.57692			0	12	0	non SVR	327.09	267.23	7.5	55	1.3	3.1	3.98	4.74	91.1	79.3319	60.39	119.674	5.1	5.83
224	0	1	0	46	47	155	0.151613			genotype 3	SOF.LDV		0	28				38.71	20.93	53.88	13.81	0.514761	f2	188	1.79603	0.519622	f2.f3	1520000	5.57978				12		non SVR	327.09	267.23	7.5	240.5	1.3	3.1	3.98	3.44	78.01	69.6089	54.1	100.373	7.16	5.83
225	0	1	0	47	59	165	0.178788	133	92	genotype 01	SOF.LDV		0	112				140.78	140.78	120.49	120.49	1.74233	f3	202	2.55401	2.58175	f2.f3	1780000	5.64836	15200	N	16	12	0	non SVR	279.73	273.5	7.7	7.4	2.5	1.3	5.28	4.97	52.8	127.729	83.31	80.9519	6.3	6.09
226	0	1	0	49	50	155	0.16129			genotype 01	SOF.LDV		0	84				99.91	21.45	260.46	21.14	0.898471	f2	278	2.8446	1.00862	f2.f3	1800000	5.65321	ULL		12	12	0	SVR	256.29	224.78	23.4	23.9	6.1	1.5	4.54	5.55	75.33	63.1032	80.1	59.3454	4.55	5.3
227	0	1	0	38	68	166	0.204819	151	91	genotype 01	SOF.VEL		0	196		151	91	50.82	26.19	64.96	19.43	0.794063	f2	160	1.9142	1.21543	f2.f3	1950000	5.68797	ULL		28	24	0	SVR	357.42	533.27	9.3	10.1	1.8	1.5	3.98	4.56	82	103.964	83.67	101.889	4.92	6.05
228	0	1	0	36	47	150	0.156667			genotype 01	SOF.LDV		0	56				42.3	43.08	50.51	13.81	0.373675	f0.f1	283	0.904076	1.93678	f0.f1	1970000	5.69241			8	12	0	non SVR	327.09	267.23	7.5	55	2.5	3.1	3.98	3.9	65.1	78.4437	60.39	84.5618	5.26	5.83
229	0	1	0	43	68	165	0.206061			genotype 01	SOF.LDV		0	112				111.8	21.43	197.1	51.68	2.236	f4	125	4.8295	0.865469	f2.f4	1980000	5.69461				12		non SVR	400.06	218.5	7.5	13.8	1.3	1.7	3.8	4.65	69	117.495	61.45	131.931	6.3	6.18
230	0	2	0	79	52	157	0.165605			genotype 01	SOF.LDV		0	112				70.5	28.7	54.3	51.68	1.15196	f3	153	3.80483	2.32539	f2.f4	2.01e+06	5.70114				12		non SVR	739.08	267.23	7.5	7.9	1.3	4.2	4.3	6.27	62	53.4502	79.39	41.7422	4.8	5.83
231	0	1	0	57	60	168	0.178571	120	70	genotype 01	SOF.LDV		0	112		120	70	24.4	23.54	38.6	24.22	0.281106	f0.f1	217	1.63196	1.05959	f2.f3	2.01e+06	5.70114	170000		4	12		non SVR	336	533.31	15.1	10.8	4.2	2	4.05	8.14	100	61.2094	116.9	52.3605	4	21.08
232	0	1	0	65	56	160	0.175			genotype 01	SOF.LDV		0	112				78.4	28.2	123.9	32	0.911628	f2	215	3.3652	1.62818	f2.f4	2.01e+06	5.70114	ULL	40	16	12		SVR	327.09	267.23	9.8	7.5	2.4	1.9	4.3	3.9	58	75.6535	58	75.6535	7.8	5.83
233	1	2	0	58	68	178	0.191011			genotype 2	SOF.LDV		0	28				55.9	38.33	41.2	28.28	0.653037	f2	214	1.73965	3.48626	f2.f3	2.01e+06	5.70114				12		non SVR	279.73	273.5	7.7	7.4	5.9	1.3	4.9	4.24	85	80.6293	75.1	91.2582	6.2	6.22
234	0	1	0	85	57	165	0.172727			genotype 6	SOF.LDV		0	28				22.8	20.8	11.7	5.8	0.38	f0.f1	150	1.9383	3.02859	f2.f3	2.01e+06	5.70114	ULL		28	24		SVR	327.09	267.23	7.5	55	4.5	3.1	3.4	3.6	86.4	44.5977	99.8	38.6097	9.6	17.8
235	1	1	0	66	67	170	0.197059			genotype 01	SOF.LDV		0	56				68.3	32.2	76.5	25.3	0.824879	f2	207	2.78872	0.924734	f2.f3	2.01e+06	5.70114	ULL	33	20	12		SVR	327.09	267.23	17.9	15.4	3.1	3.1	3.8	4.74	81.9	63.2456	64.4	80.432	13.7	4.6
236	0	1	0	41	56	170	0.164706	130	74	genotype 6	SOF.LDV		0	140				75.3	21.9	140	15.6	1.29828	f3	145	3.34565	0.713269	f2.f4	2.01e+06	5.70114	ULL	54	20	12		SVR	256.29	273.5	11.4	13.5	2.5	1.7	4.9	4.24	89.9	75.7971	101.5	67.1346	5.1	8.62
237	0	2	1	56	54	158	0.170886			genotype 6	SOF.LDV		0	140				77.7	34.7	102.6	41.5	0.886986	f2	219	2.59011	0.814512	f2.f3	2.01e+06	5.70114	ULL	43	20	12		SVR	327.09	267.23	7.7	13.8	1.4	2.8	4.3	4.4	77.8	71.6609	83.3	66.9294	5.7	6.4
238	0	1	0	40	60	158	0.189873			genotype 6	SOF.VEL		0					57.8	43.08	60.1	13.81	0.599585	f2	241	1.28671	1.2384	f0.f1	2.01e+06	5.70114			0	12	0	non SVR	327.09	267.23	7.5	7.9	1.3	3.2	5.6	6.27	101.6	72.585	79.39	92.8912	7.2	5.83
239	1	1	0	49	53	153	0.173203	100	60	genotype 6	SOF.LDV	SOF.VEL	1	112	56	120	70	349.83	50.65	475.06	55.56	7.53944	f4	116	1.20688	1.62199	f2.f4	2.01e+06	5.70114	ULL		16	12	8	non SVR	739.08	267.23	10.3	12.2	4.5	1.8	4.75	5.19	69.14	72.8779	65.73	76.6587	7.69	5.48
240	0	1	0	34	65	164	0.198171	130	81	genotype 6	SOF.VEL		0	196		130	81	98.45	21.43	149.44	18.55	1.02127	f3	241	1.72463	0.790928	f2.f3	2.01e+06	5.70114	ULL	35	28	24	0	SVR	357.42	533.27	22	6.5	5.3	1.5	3.98	4.72	84.55	100.16	87	97.3395	4.92	6.15
241	0	3	0	37	51	157	0.16242	120	70	genotype 01	SOF.VEL		0	112		120	70	29.71	29.71	27.28	27.28	0.284579	f0.f1	261	5.74043	0.693043	f2.f4	2.01e+06	5.70114			16	12	0	non SVR	315.96	218.5	7.5	7.9	1.3	1.2	4.12	4.28	91.13	60.2218	68.78	79.7909	3.94	5.36
242	0	1	0	30	90	173	0.260116			genotype 01	SOF.LDV		0	112				19.9	19.9	23	23	0.218202	f0.f1	228	0.63103	0.751844	f0.f1	2.05e+06	5.70969	ULL	30	4	12		SVR	327.09	267.23	7.5	55	1.3	3.1	5.7	6.27	63	164.173	79.39	130.28	4.7	5.83
243	1	1	0	44	54	170	0.158824	129	78	genotype 6	SOF.LDV	SOF.LDV	1	56		110	70	153.8	25.86	226.5	21.45	2.49675	f4	154	4.29998	0.952136	f2.f4	2.05e+06	5.70969	ULL	35	28	24	8	non SVR	327.09	267.23	15.4	12.9	3.7	2.3	3.98	6.27	81	78.6627	85.1	74.8729	6.76	5.97
244	0	2	0	57	50	152	0.164474	100	60	genotype 6	SOF.LDV	SOF.LDV	1	56		106	64	42.7	34.1	27.5	19.26	0.53375	f2	200	1.49455	1.40444	f2.f3	2.05e+06	5.70969	ULL	33	32	24	16	non SVR	327.09	267.23	7.5	55	0.3	3.1	5.2	8.14	77	56.3074	68.68	63.1285	5	5.1
245	0	1	0	53	52	155	0.167742			genotype 01	SOF.LDV		0					2636.2	33.22	989.9	51.68	18.6172	f4	354	4.71051	4.073	f2.f4	2.05e+06	5.70969				12		non SVR	400.06	492.58	72.7	78.5	56.7	58.9	4.4	4.65	72.7	76.4852	61.45	90.4877	5.1	6.18
246	0	1	0	41	75	157	0.238854	142	93	genotype 01	SOF.LDV	SOF.LDV	1	140	112	128	87	33.79	21.3	61.73	22.2	0.294338	f0.f1	287	1.12241	0.927563	f0.f1	2.05e+06	5.70969	ULL	36	20	12	16	non SVR	279.73	273.5	7.7	7.4	2.1	1.3	5.48	7.34	73.68	105.282	73.7	105.254	4.91	5.63
247	0	4	0	56	56	160	0.175	120	58	genotype 6	SOF.VEL		0	112		120	58	43.87	32.31	63.82	17.14	0.30297	f0.f1	362	1.23583	0.879322	f0.f1	2.09e+06	5.71809	ULL	34	16	12	0	SVR	357.42	533.27	8.1	20.7	1.5	1.3	3.98	4.56	100.82	57.3469	90.69	63.7525	4.92	5.69
248	1	3	1	58	56	170	0.164706	130	90	genotype 6	SOF.LDV	SOF.LDV	1	112	168	150	90	65.8	26.11	73.38	18.43	0.768692	f2	214	2.32168	1.94979	f2.f3	2100000	5.72016	ULL	30	16	12	24	non SVR	327.09	421.77	7.5	240.5	2.1	2	3.99	3.81	88.65	63.6667	96.52	58.4755	6.87	4.84
249	0	1	0	57	50	149	0.167785	147	92	genotype 6	SOF.LDV		0	112		120	70	90.91	90.91	222.86	222.86	0.789149	f2	288	2.9546	2.13128	f2.f3	2200000	5.74036	ULL		16	12	0	SVR	234.94	508.44	24.7	9.7	14.3	3.3	3.33	3.78	72.86	59.5068	74.33	58.33	3.94	5.39
250	0	4	0	83	65	170	0.191176	122	80	genotype 6	SOF.VEL		0					47.74	47.73	40.88	59.99	0.641667	f2	186	2.85312	2.58298	f2.f3	2230000	5.74624			0	12	0	non SVR	327.09	421.77	6.9	6.9	3.6	2	3.04	3.04	83.72	54.3936	92.64	49.1562	4.76	7.69
251	0	2	0	44	55	152	0.180921	120	80	genotype 6	SOF.LDV		0	30				46	19.99	53.2	15.68	0.905512	f2	127	2.527	0.720604	f2.f3	2250000	5.75012	ULL	28	4	12	0	SVR	327.09	421.77	7.5	240.5	1.3	3.1	4.4	3.44	56.3	97.9791	54.1	101.963	5.7	5.83
252	0	2	0	65	50	151	0.165563			genotype 6	SOF.LDV		0	56				47.9	43.08	53.3	13.81	0.575721	f2	208	2.28146	1.05341	f2.f3	2360000	5.77085			8	12	0	non SVR	327.09	267.23	7.5	55	1.3	3.1	5	3.9	76.3	51.347	67.47	58.0669	4.6	6
253	1	2	0	49	47	147	0.159864			genotype 6	SOF.LDV		0	84				117.2	43.08	100.6	13.81	2.15441	f4	136	3.61373	0.794107	f2.f4	2500000	5.79588				12		non SVR	327.09	267.23	7.5	55	1.2	3.1	4	4.74	70.1	74.9912	60.39	87.0489	6.1	5.83
254	0	1	0	32	50	145	0.172414			genotype 6	SOF.LDV	SOF.LDV	1	84				33.6	17.45	45.6	11.13	0.376682	f0.f1	223	0.969008	0.840718	f0.f1	2500000	5.79588	ULL	37	12	12	16	non SVR	327.09	267.23	7.5	55	1.3	3.1	5.5	3.44	65.9	85.6084	65.47	86.1707	6.1	5.83
255	0	1	0	52	64	157	0.203822			genotype 6	SOF.VEL		0					34.28	20.93	47.66	46.61	0.323396	f0.f1	265	1.35467	0.790354	f0.f1	2500000	5.79588			0	12	0	non SVR	327.09	421.77	7.5	240.5	1.3	2	6.22	3.44	85.38	81.0766	54.1	127.954	7.52	6.39
256	0	3	0	54	68	150	0.226667	130	80	genotype 01	SOF.LDV		0	112		120	70	24.8	23.99	26.77	10.99	0.217544	f0.f1	285	0.980332	0.928034	f0.f1	2500000	5.79588	ULL	45	16	12	0	SVR	327.09	421.77	7.5	240.5	1.3	2	5.56	5.63	56.8	107.564	66.74	91.5438	5.31	7.7
257	0	5	0	58	48	156	0.153846	120	80	genotype 6	SOF.LDV		0	56		135	75	22.07	22.22	15.02	16.35	0.13013	f0.f1	424	0.530148	1.1887	f0.f1	2530000	5.80106			8	12	0	non SVR	248.91	421.77	6.9	7.4	0.8	1.8	4.94	5.33	82.22	50.0133	40.71	101.009	8.29	5.3
258	1	2	0	65	53	160	0.165625			genotype 6	SOF.LDV		0	140				45.3	40.5	44.4	68	0.699074	f2	162	2.67356	1.09433	f2.f3	2590000	5.81124	ULL		20	12	0	SVR	336	853.06	29.4	247.7	3.6	151.8	4.24	6.7	83.17	49.9319	138.08	30.0756	7.67	9.48
259	1	2	0	47	63	168	0.1875	110	60	genotype 01	SOF.LDV		0	84				44.61	36.09	67.62	29.99	1.22555	f3	91	4.24712	1.97449	f2.f4	2600000	5.81291	ULL	40	12	12		SVR	372.54	520.06	7.5	240.5	1.3	3.1	3.98	5.21	74.89	96.1587	71.85	100.227	5.36	5.35
260	0	2	0	73	72	157	0.229299	140	80	genotype 6	SOF.LDV	SOF.LDV	1	56		131	78	746.7	33.7	801.4	41.2	6.64324	f4	281	7.3543	1.5523	f2.f4	2610000	5.81458	ULL	27	20	12	8	non SVR	327.09	267.23	141.6	23.6	86	10.2	4	6.5	69.2	72.8298	71.84	70.1534	6.8	6
261	1	3	0	50	62	158	0.196203	130	81	genotype 6	SOF.LDV		0	120		130	81	72.44	72.44	83.34	83.34	1.46048	f3	124	3.68108	2.1602	f2.f4	2610000	5.81458	ULL		17.1429	12	0	SVR	357.42	533.27	8.1	20.7	1.5	1.3	3.98	4.18	35.04	166.371	65.86	88.5157	4.92	4.75
262	0	1	0	50	63	160	0.196875			genotype 6	SOF.LDV		0	224				49.01	34.18	54.37	25.27	0.369051	f0.f1	332	1.11048	1.69953	f0.f1	2630000	5.8179	ULL		32	24	0	SVR	400.06	218.5	7.5	13.8	0.9	1.7	4.97	5.39	102.81	67.7855	87.53	79.6187	5.97	5.22
263	0	1	0	52	56	154	0.181818	130	80	genotype 2	SOF.LDV	SOF.LDV	1	168	56	150	90	94.82	23.3	129.6	16.5	1.23464	f3	192	3.08322	1.16746	f2.f3	2660000	5.82282	ULL	28	24	24	8	non SVR	327.09	267.23	7.5	55	2.1	1	3.57	4.4	57.01	90.3083	62.5	82.3756	6.1	5.94
264	0	1	0	44	61	168	0.181548			genotype 01	SOF.LDV		0					53.1	20.93	108.78	13.81	0.647561	f2	205	2.23858	0.745544	f2.f3	2710000	5.83091				12		non SVR	327.09	267.23	7.5	240.5	2.8	3.1	3.99	3.44	112.03	64.2474	54.1	133.043	4.62	5.83
265	0	1	0	43	57	153	0.186275			genotype 01	SOF.LDV	SOF.VEL	1	112	84			77.3	34.7	132.09	46.4	0.76992	f2	251	1.96893	0.625429	f2.f3	2710000	5.83091	ULL		16	12	12	non SVR	327.09	421.77	7.5	240.5	2.2	3.1	4.24	4.9	94.6	71.8364	79	86.0218	5.03	5.4
266	0	1	0	45	49	156	0.157051			genotype 01	SOF.LDV		0					38.01	20.93	43.39	46.61	0.428041	f0.f1	222	1.33522	0.508326	f0.f1	2920000	5.86332			0	12	0	non SVR	327.09	421.77	7.5	240.5	1.3	3.1	3.98	3.44	82.17	69.6298	54.1	105.758	8.56	5.83
267	0	1	0	63	56	149	0.187919			genotype 01	SOF.LDV		0	112				29.7	67	31.7	126.89	0.324236	f0.f1	229	1.54894	5.00657	f2.f3	2950000	5.86776				12		non SVR	279.73	273.5	7.7	10.2	0.6	1.3	5.3	4.24	94	56.3819	68.9	76.9216	6.7	5.2
268	0	2	0	71	56	171	0.163743	140	70	genotype 6	SOF.LDV		0	56				74	21.7	132.5	17.6	0.640138	f2	289	2.82793	2.80289	f2.f3	2950000	5.86776	ULL	65	16	12		SVR	327.09	267.23	7.5	55	1.9	3.1	5.4	7.1	93.7	50.6858	100.3	47.3506	6.2	5.92
269	1	1	0	60	61.5	167	0.184132	101	51	genotype 01	SOF.VEL		0	112		101	51	51.16	50.16	39.83	39.83	0.940441	f2	136	2.78431	3.12458	f2.f3	1.12e+07	6.44716	ULL		16	12	0	SVR	357.42	533.27	8.1	20.7	1.5	1.3	4.1	4.06	35.04	172.58	89.61	67.4835	4.92	6.81
270	0	1	0	43	60	165	0.181818	126	81	genotype 01	SOF.VEL		0	112		126	81	61.5	61.5	60.39	60.39	0.61255	f2	251	1.3313	1.34348	f0.f1	12000000	6.47712	ULL		16	12	0	SVR	357.42	533.27	8.1	20.7	1.5	2.2	3.98	4.46	52.8	135.481	80.65	88.6967	3.94	6.93
271	0	1	0	38	91	180	0.252778	118	64	genotype 01	SOF.LDV		0	112				30.2	35.3	53.8	70.3	0.460366	f0.f1	164	1.69954	1.24051	f2.f3	12500000	6.49485	ULL	30	20	12		SVR	400.06	492.58	11.2	7.9	1.5	2	4.1	5.5	70	162.979	73.2	155.855	5.5	5.9
272	0	1	0	48	56	172	0.162791			genotype 01	SOF.LDV		0	56				44.5	20.93	31.3	13.81	0.419811	f0.f1	265	1.01337	0.542214	f0.f1	12600000	6.49831				12		non SVR	327.09	267.23	7.5	55	1.3	3.1	4.1	3.44	67	94.5127	60.39	104.858	6	5.83
273	0	2	0	38	75	164	0.228659	100	60	genotype 01	SOF.VEL		0					37.89	37.89	45.52	45.52	0.357453		265	0.967473	0.882673	f0.f1	14400000	6.5563			0	12	0	non SVR	357.42	533.27	8.1	20.7	1.1	1.3	3.98	4.37	35.04	268.341	85.81	109.575	4.92	5.11
274	0	3	0	58	48	168	0.142857			genotype 01	SOF.VEL		0					77.7	20.69	77.7	29.44	2.15833		90	5.68062	0.879401	f2.f4	15000000	6.57403			0	12	0	non SVR	357.42	533.27	8.1	20.7	1.5	1.3	4.1	4.56	55.04	87.8953	73.89	65.4724	4.92	7.2
275	0	1	0	40	65	171	0.190058	126	68	genotype 6	SOF.LDV		0	112				126.93	30.55	140.41	26.19	1.92318	f3	165	2.8726	0.545897	f2.f3	16600000	6.61805	ULL	34	16	12		SVR	327.09	267.23	7.5	240.5	1.3	3.1	4.13	3.44	82.19	97.2038	91.9	86.9334	5.49	5.83
276	0	1	0	35	55	165	0.166667	133	75	genotype 01	SOF.LDV	SOF.LDV	1	112		113	70	44	19.7	33	22.7	0.375427	f0.f1	293	0.686211	0.636666	f0.f1	2.01e+07	6.70114	ULL	45	24	24	8	non SVR	315.96	218.5	7.5	7.9	1.4	1.2	6.9	6.23	76	93.3958	79.9	88.8371	5.2	5.68
277	0	2	0	43	54	163	0.165644			genotype 3	SOF.LDV		0					83.2	43.08	56.7	13.81	1.22353	f3	170	1.90463	0.696869	f2.f3	2.01e+07	6.70114				12		non SVR	327.09	267.23	7.5	55	9.3	3.1	3.98	4.74	61.1	105.369	60.39	106.608	8.6	5.83
278	0	1	0	56	62	165	0.187879	137	78	genotype 01	SOF.VEL		0	112		138	73	18.98	73.42	23.58	57.66	0.18463	f0.f1	257	1.0581	2.51224	f0.f1	2.01e+07	6.70114	ULL		16	12	0	SVR	357.44	416.17	14.3	20.7	7.9	2.9	3.98	6.12	35.04	182.682	72.55	88.2313	10.08	7.64
279	0	1	0	48	65	173	0.187861	124	71	genotype 6	SOF.LDV		0	112		124	71	37.99	37.99	30.75	30.75	0.392459	f0.f1	242	1.09989	1.22253	f0.f1	20200000	6.70329	ULL		16	12	0	SVR	357.42	533.27	8.1	20.7	1.1	2.6	3.98	3.9	52.8	139.205	90.44	81.2699	4.92	5.88
280	0	2	0	38	80	180	0.222222	103	69	genotype 6	SOF.VEL		0					33.8	33.8	41.28	41.28	0.521605	f2	162	1.50709	1.36373	f2.f3	23600000	6.77085				12		non SVR	357.42	533.27	8.1	20.7	1.5	1.3	4.1	4.28	35.04	286.23	106.91	93.8125	4.92	5.12
[truncated: 38 more columns]
